# Supplementary material for: Genetic Architecture of Flowering Time and Sex Determination in Hemp (Cannabis sativa L.): A Genome-Wide Association Study
Source: Front Plant Sci. 2020 Nov 4;11:569958. doi: 10.3389/fpls.2020.569958 (PMC7672029; doi:10.3389/fpls.2020.569958)
Supplement: Supplementary file 2 [file Data_Sheet_2.xlsx]

## Sheet: GWAS_flowering_sex_hemp_2019
Trait_location	Location	Number_marker	Scaffold	Marker	Scaffold_marker	P-value	"-log10P"	Effect	s.e.e.
FL_BEGIN	VDS	82040	scaffold4564	237599	scaffold4564_237599	0	6.79	-0.1759	0.0316
FL_BEGIN	FNPC	81858	scaffold4564	59925	scaffold4564_59925	0.0001	4.17	-0.1388	0.0336
FL_FULL	FNPC	81858	scaffold4564	59925	scaffold4564_59925	0	5.84	-0.1299	0.027
FL_FULL	FNPC	81859	scaffold4564	59963	scaffold4564_59963	0	5.53	-0.1332	0.0285
FL_FULL	VDS	81972	scaffold4564	139237	scaffold4564_139237	0	4.93	-0.1302	0.0297
FL_FULL	VDS	81973	scaffold4564	139387	scaffold4564_139387	0	4.86	-0.1369	0.0301
FL_FULL	VDS	81979	scaffold4564	167771	scaffold4564_167771	0.0001	4.16	-0.1289	0.0324
FL_FULL	VDS	81983	scaffold4564	170596	scaffold4564_170596	0	7.08	-0.2895	0.0505
FL_FULL	VDS	82007	scaffold4564	213551	scaffold4564_213551	0	4.48	-0.1404	0.0325
FL_FULL	VDS	82016	scaffold4564	214104	scaffold4564_214104	0.0001	4.19	-0.1811	0.0437
FL_FULL	VDS	82024	scaffold4564	222585	scaffold4564_222585	0.0001	4.09	-0.1078	0.0274
FL_FULL	VDS	82026	scaffold4564	222610	scaffold4564_222610	0.0001	4.12	-0.1141	0.0278
FL_FULL	VDS	82032	scaffold4564	237296	scaffold4564_237296	0.0001	4.09	-0.1588	0.0389
FL_FULL	VDS	82040	scaffold4564	237599	scaffold4564_237599	0	9.23	-0.2472	0.0365
FL_FULL	VDS	82044	scaffold4564	241072	scaffold4564_241072	0	4.4	-0.1461	0.0342
FL_FULL	VDS	82045	scaffold4564	241081	scaffold4564_241081	0	4.61	-0.1439	0.0341
FL_FULL	VDS	81856	scaffold4564	58881	scaffold4564_58881	0	7.21	-0.1642	0.0303
FL_FULL	VDS	81858	scaffold4564	59925	scaffold4564_59925	0	7.06	-0.196	0.0366
FL_FULL	VDS	81859	scaffold4564	59963	scaffold4564_59963	0	5.49	-0.1881	0.0384
FL_FULL	VDS	81895	scaffold4564	87593	scaffold4564_87593	0	7.45	-0.2116	0.0384
FL_FULL	FNPC	81895	scaffold4564	87593	scaffold4564_87593	0	4.5	-0.1274	0.0306
FL_FULL	FNPC	81861	scaffold4564	60333	scaffold4564_60333	0.0001	4.3	-0.1157	0.0275
VEG	VDS	82040	scaffold4564	237599	scaffold4564_237599	0	6.7	-0.141	0.0255
VEG	FNPC	81856	scaffold4564	58881	scaffold4564_58881	0	4.41	-0.0969	0.0226
VEG	FNPC	81858	scaffold4564	59925	scaffold4564_59925	0	5.39	-0.1347	0.0278
VEG	FNPC	81859	scaffold4564	59963	scaffold4564_59963	0	5.09	-0.1377	0.0295
VEG	FNPC	81861	scaffold4564	60333	scaffold4564_60333	0	4.84	-0.1225	0.0283
FL_BEGIN	FNPC	2754	scaffold3201	17293	scaffold3201_17293	0	4.45	-0.1117	0.027
FL_BEGIN	FNPC	2731	scaffold3201	6178	scaffold3201_6178	0	5.37	-0.1943	0.0402
FL_BEGIN	VDS	2731	scaffold3201	6178	scaffold3201_6178	0	5.21	-0.202	0.0427
FL_BEGIN	FNPC	2740	scaffold3201	6434	scaffold3201_6434	0	4.9	-0.1831	0.0401
FL_BEGIN	VDS	2740	scaffold3201	6434	scaffold3201_6434	0	4.45	-0.1863	0.0434
FL_FULL	FNPC	2731	scaffold3201	6178	scaffold3201_6178	0	6.16	-0.1631	0.0329
FL_FULL	VDS	2754	scaffold3201	17293	scaffold3201_17293	0	5.69	-0.1538	0.0324
FL_FULL	VDS	2755	scaffold3201	18032	scaffold3201_18032	0	6.4	-0.1549	0.0288
FL_FULL	VDS	2731	scaffold3201	6178	scaffold3201_6178	0	12.22	-0.3074	0.0427
FL_FULL	VDS	2740	scaffold3201	6434	scaffold3201_6434	0	9.86	-0.2839	0.0442
FL_FULL	FNPC	2740	scaffold3201	6434	scaffold3201_6434	0	4.55	-0.1448	0.0332
VEG	FNPC	2754	scaffold3201	17293	scaffold3201_17293	0	5.33	-0.1034	0.0226
VEG	FNPC	2731	scaffold3201	6178	scaffold3201_6178	0	6.67	-0.1837	0.0333
VEG	VDS	2731	scaffold3201	6178	scaffold3201_6178	0	5.34	-0.165	0.0344
VEG	FNPC	2740	scaffold3201	6434	scaffold3201_6434	0	6.03	-0.1727	0.0333
VEG	VDS	2740	scaffold3201	6434	scaffold3201_6434	0	4.57	-0.1524	0.0349
sex_det	CRA	2733	scaffold3201	6224	scaffold3201_6224	0.0001	4.29	-0.1902	0.0453
FL_FULL	FNPC	5142	scaffold24080	4722	scaffold24080_4722	0	8.2	-0.2594	0.0447
FL_FULL	FNPC	5150	scaffold24080	5339	scaffold24080_5339	0	7.85	-0.2524	0.0445
FL_FULL	FNPC	49881	scaffold42686	5560	scaffold42686_5560	0	9.56	-0.2641	0.0419
FL_FULL	VDS	23370	scaffold33564	4933	scaffold33564_4933	0	6.19	-0.4735	0.0951
FL_FULL	VDS	85510	scaffold2205	3731	scaffold2205_3731	0	5.36	-0.3477	0.072
FL_BEGIN	VDS	50512	C32042317	287	C32042317_287	0	5.59	-0.3764	0.0763
FL_BEGIN	CRA	18185	C32045663	397	C32045663_397	0	5.17	0.4255	0.0904
FL_BEGIN	CRA	18186	C32045663	443	C32045663_443	0	4.56	0.3235	0.0742
FL_BEGIN	CRA	79254	C32053701	450	C32053701_450	0	4.6	0.183	0.0418
FL_BEGIN	CRA	75872	C32069889	1222	C32069889_1222	0	6.01	0.2266	0.0439
FL_BEGIN	CRA	75873	C32069889	1259	C32069889_1259	0	5.9	0.224	0.0439
FL_BEGIN	CRA	75868	C32069889	804	C32069889_804	0	4.93	0.2074	0.0453
FL_BEGIN	CRA	38008	C32072573	1006	C32072573_1006	0	4.68	0.1748	0.0394
FL_BEGIN	VDS	10057	C32073303	757	C32073303_757	0	4.37	0.1256	0.0296
FL_BEGIN	FNPC	99537	C32084505	1134	C32084505_1134	0	4.31	0.1433	0.0339
FL_BEGIN	FNPC	99538	C32084505	1142	C32084505_1142	0.0001	4.15	0.1256	0.0316
FL_BEGIN	VDS	62059	C32088045	1041	C32088045_1041	0.0001	4.15	0.205	0.0498
FL_BEGIN	FNPC	32440	C32094215	1714	C32094215_1714	0.0001	4.14	-0.1116	0.0271
FL_BEGIN	CRA	64808	C32101075	450	C32101075_450	0.0001	4.09	0.1811	0.0444
FL_BEGIN	CRA	69508	C32102651	902	C32102651_902	0	4.65	0.2806	0.0636
FL_BEGIN	CRA	35764	C32106665	1676	C32106665_1676	0.0001	4.08	0.1681	0.0412
FL_BEGIN	FNPC	14126	C32110397	2120	C32110397_2120	0	4.69	0.1052	0.0237
FL_BEGIN	VDS	14126	C32110397	2120	C32110397_2120	0.0001	4.16	0.1064	0.0258
FL_BEGIN	FNPC	14127	C32110397	2233	C32110397_2233	0	4.53	0.0873	0.0209
FL_BEGIN	CRA	60181	C32113715	3117	C32113715_3117	0.0001	4.11	0.2749	0.0672
FL_BEGIN	CRA	60182	C32113715	3124	C32113715_3124	0.0001	4.12	0.2902	0.0709
FL_BEGIN	VDS	97415	scaffold100096	8712	scaffold100096_8712	0	4.91	-0.3519	0.0772
FL_BEGIN	CRA	8954	scaffold10036	1930	scaffold10036_1930	0	4.4	0.3381	0.0793
FL_BEGIN	CRA	33622	scaffold10088	31877	scaffold10088_31877	0	5.47	0.3156	0.0648
FL_BEGIN	VDS	77829	scaffold10176	16016	scaffold10176_16016	0	5.27	-0.1521	0.0319
FL_BEGIN	CRA	85425	scaffold102024	2721	scaffold102024_2721	0	4.52	0.3336	0.077
FL_BEGIN	CRA	66188	scaffold10264	38565	scaffold10264_38565	0.0001	4.19	0.2646	0.0639
FL_BEGIN	CRA	87984	scaffold10359	1597	scaffold10359_1597	0.0001	4.15	0.1599	0.0388
FL_BEGIN	CRA	87987	scaffold10359	1637	scaffold10359_1637	0	4.8	0.1754	0.039
FL_BEGIN	CRA	87988	scaffold10359	1678	scaffold10359_1678	0	4.86	0.1751	0.0386
FL_BEGIN	CRA	87992	scaffold10359	1800	scaffold10359_1800	0.0001	4.28	0.1655	0.0395
FL_BEGIN	CRA	87995	scaffold10359	1837	scaffold10359_1837	0.0001	4.11	0.1617	0.0395
FL_BEGIN	CRA	87996	scaffold10359	1863	scaffold10359_1863	0.0001	4.24	0.1649	0.0395
FL_BEGIN	CRA	87997	scaffold10359	1899	scaffold10359_1899	0.0001	4.24	0.1647	0.0395
FL_BEGIN	CRA	87998	scaffold10359	1913	scaffold10359_1913	0	4.33	0.1674	0.0397
FL_BEGIN	VDS	29630	scaffold103693	8583	scaffold103693_8583	0	4.4	-0.1889	0.0443
FL_BEGIN	VDS	89328	scaffold10371	11617	scaffold10371_11617	0	5.16	-0.3783	0.0805
FL_BEGIN	CRA	79216	scaffold10382	32482	scaffold10382_32482	0.0001	4.09	0.1607	0.0394
FL_BEGIN	FNPC	73064	scaffold104423	9938	scaffold104423_9938	0	4.64	0.1939	0.0458
FL_BEGIN	CRA	94091	scaffold106174	6065	scaffold106174_6065	0	4.44	0.2918	0.068
FL_BEGIN	FNPC	94091	scaffold106174	6065	scaffold106174_6065	0	4.43	0.1882	0.0456
FL_BEGIN	CRA	94095	scaffold106174	6306	scaffold106174_6306	0	4.39	0.2745	0.0645
FL_BEGIN	VDS	63332	scaffold106236	307	scaffold106236_307	0	4.36	-0.2908	0.0686
FL_BEGIN	CRA	70404	scaffold10626	24463	scaffold10626_24463	0	4.54	0.323	0.0743
FL_BEGIN	CRA	70328	scaffold10626	2658	scaffold10626_2658	0	4.97	0.3609	0.0785
FL_BEGIN	FNPC	5571	scaffold10641	52245	scaffold10641_52245	0.0001	4.16	0.2731	0.0686
FL_BEGIN	FNPC	5572	scaffold10641	52291	scaffold10641_52291	0.0001	4.25	0.1786	0.0427
FL_BEGIN	CRA	48814	scaffold106571	259	scaffold106571_259	0	5.52	0.3498	0.0714
FL_BEGIN	CRA	30675	scaffold106657	3834	scaffold106657_3834	0	4.33	0.2657	0.0629
FL_BEGIN	CRA	41897	scaffold107805	1199	scaffold107805_1199	0.0001	4.11	0.2104	0.0514
FL_BEGIN	FNPC	43236	scaffold10799	5876	scaffold10799_5876	0	4.97	-0.1443	0.0313
FL_BEGIN	FNPC	23385	scaffold111897	9539	scaffold111897_9539	0.0001	4.2	0.1317	0.0317
FL_BEGIN	FNPC	12766	scaffold11238	6381	scaffold11238_6381	0	4.93	0.3816	0.0832
FL_BEGIN	VDS	99181	scaffold112592	5807	scaffold112592_5807	0	5.1	-0.3069	0.0658
FL_BEGIN	CRA	92326	scaffold11416	116201	scaffold11416_116201	0.0001	4.1	0.3248	0.0795
FL_BEGIN	FNPC	92326	scaffold11416	116201	scaffold11416_116201	0	5.33	0.2493	0.0519
FL_BEGIN	CRA	92355	scaffold11416	119669	scaffold11416_119669	0.0001	4.24	0.3835	0.0919
FL_BEGIN	CRA	92393	scaffold11416	127108	scaffold11416_127108	0	4.31	0.2983	0.0708
FL_BEGIN	CRA	95952	scaffold11418	24200	scaffold11418_24200	0.0001	4.06	0.3934	0.0969
FL_BEGIN	CRA	66650	scaffold1150	1474	scaffold1150_1474	0	4.57	0.2891	0.0663
FL_BEGIN	VDS	90307	scaffold115397	344	scaffold115397_344	0	5.01	0.1751	0.0379
FL_BEGIN	FNPC	58992	scaffold11547	17751	scaffold11547_17751	0	4.63	-0.1332	0.0315
FL_BEGIN	FNPC	58971	scaffold11547	8882	scaffold11547_8882	0	4.33	-0.1328	0.0314
FL_BEGIN	FNPC	58974	scaffold11547	8925	scaffold11547_8925	0	4.73	-0.1344	0.0314
FL_BEGIN	FNPC	58983	scaffold11547	9255	scaffold11547_9255	0	4.49	-0.1232	0.0296
FL_BEGIN	CRA	30981	scaffold115996	3292	scaffold115996_3292	0.0001	4.19	0.2981	0.072
FL_BEGIN	VDS	36203	scaffold116536	1249	scaffold116536_1249	0	4.59	-0.3208	0.0733
FL_BEGIN	VDS	18754	scaffold11691	53534	scaffold11691_53534	0.0001	4.13	-0.1723	0.042
FL_BEGIN	FNPC	82724	scaffold11881	15574	scaffold11881_15574	0	4.47	0.1947	0.047
FL_BEGIN	FNPC	82669	scaffold11881	9221	scaffold11881_9221	0	4.45	0.1569	0.0365
FL_BEGIN	VDS	75639	scaffold119097	1189	scaffold119097_1189	0	4.64	-0.2963	0.0672
FL_BEGIN	CRA	78227	scaffold119462	5039	scaffold119462_5039	0.0001	4.14	0.2254	0.0549
FL_BEGIN	FNPC	78227	scaffold119462	5039	scaffold119462_5039	0.0001	4.29	0.1538	0.0365
FL_BEGIN	CRA	42394	scaffold119931	779	scaffold119931_779	0.0001	4.05	0.1935	0.0477
FL_BEGIN	CRA	42398	scaffold119931	831	scaffold119931_831	0	4.3	0.1974	0.0469
FL_BEGIN	VDS	32629	scaffold12028	927	scaffold12028_927	0.0001	4.06	-0.2477	0.061
FL_BEGIN	VDS	68900	scaffold12051	5866	scaffold12051_5866	0	4.37	-0.2734	0.0643
FL_BEGIN	VDS	68902	scaffold12051	5970	scaffold12051_5970	0	4.85	-0.2764	0.0611
FL_BEGIN	VDS	68904	scaffold12051	6086	scaffold12051_6086	0	5.88	-0.3098	0.0609
FL_BEGIN	VDS	68905	scaffold12051	6091	scaffold12051_6091	0	5.49	-0.2982	0.0611
FL_BEGIN	VDS	68908	scaffold12051	6458	scaffold12051_6458	0	4.55	-0.2864	0.0658
FL_BEGIN	VDS	68909	scaffold12051	6501	scaffold12051_6501	0.0001	4.17	-0.2383	0.0577
FL_BEGIN	VDS	15440	scaffold121870	3255	scaffold121870_3255	0.0001	4.3	-0.1652	0.0393
FL_BEGIN	VDS	15447	scaffold121870	3460	scaffold121870_3460	0	4.79	-0.2341	0.0521
FL_BEGIN	CRA	549	scaffold122698	1647	scaffold122698_1647	0	4.67	0.2091	0.0473
FL_BEGIN	CRA	10437	scaffold12293	74674	scaffold12293_74674	0	4.42	0.2126	0.0497
FL_BEGIN	VDS	35268	scaffold125013	226	scaffold125013_226	0.0001	4.16	-0.2228	0.0541
FL_BEGIN	CRA	18715	scaffold12558	449	scaffold12558_449	0	4.39	0.2972	0.0698
FL_BEGIN	CRA	18733	scaffold12558	4837	scaffold12558_4837	0.0001	4.05	0.2183	0.0539
FL_BEGIN	VDS	83491	scaffold126558	2806	scaffold126558_2806	0	4.9	-0.3002	0.0659
FL_BEGIN	VDS	83492	scaffold126558	2834	scaffold126558_2834	0	4.88	-0.3086	0.0679
FL_BEGIN	VDS	83493	scaffold126558	2851	scaffold126558_2851	0	5.08	-0.2358	0.0507
FL_BEGIN	CRA	98688	scaffold126697	309	scaffold126697_309	0	4.57	0.1565	0.0359
FL_BEGIN	VDS	97752	scaffold12693	302	scaffold12693_302	0	4.43	0.1665	0.0389
FL_BEGIN	VDS	82118	scaffold127303	3691	scaffold127303_3691	0	4.37	-0.2497	0.0587
FL_BEGIN	CRA	55606	scaffold12751	40851	scaffold12751_40851	0	4.55	0.3102	0.0712
FL_BEGIN	CRA	26922	scaffold12753	15128	scaffold12753_15128	0	5.83	0.3677	0.0726
FL_BEGIN	FNPC	26922	scaffold12753	15128	scaffold12753_15128	0	4.37	0.2036	0.0498
FL_BEGIN	CRA	26925	scaffold12753	15194	scaffold12753_15194	0	6.08	0.3748	0.0721
FL_BEGIN	FNPC	26925	scaffold12753	15194	scaffold12753_15194	0.0001	4.14	0.2044	0.0496
FL_BEGIN	CRA	26930	scaffold12753	15363	scaffold12753_15363	0	5.79	0.3852	0.0764
FL_BEGIN	FNPC	26930	scaffold12753	15363	scaffold12753_15363	0.0001	4.26	0.2184	0.0521
FL_BEGIN	CRA	20846	scaffold128320	1992	scaffold128320_1992	0	5.02	0.1573	0.034
FL_BEGIN	FNPC	20846	scaffold128320	1992	scaffold128320_1992	0	4.56	0.101	0.0231
FL_BEGIN	VDS	20846	scaffold128320	1992	scaffold128320_1992	0	4.72	0.1128	0.0253
FL_BEGIN	VDS	59318	scaffold12837	1153	scaffold12837_1153	0	4.76	-0.4275	0.0955
FL_BEGIN	VDS	23200	scaffold128615	1295	scaffold128615_1295	0.0001	4.19	0.0947	0.0229
FL_BEGIN	CRA	33613	scaffold12976	27344	scaffold12976_27344	0	4.68	0.2781	0.0628
FL_BEGIN	CRA	8492	scaffold13041	7739	scaffold13041_7739	0	5.07	0.2159	0.0464
FL_BEGIN	CRA	8495	scaffold13041	7919	scaffold13041_7919	0	5.03	0.2169	0.0469
FL_BEGIN	CRA	8501	scaffold13041	8315	scaffold13041_8315	0	5.46	0.3607	0.0741
FL_BEGIN	FNPC	71436	scaffold131137	4546	scaffold131137_4546	0	4.57	0.1354	0.0309
FL_BEGIN	VDS	98034	scaffold132643	562	scaffold132643_562	0	4.63	-0.1828	0.0415
FL_BEGIN	FNPC	10929	scaffold13497	2288	scaffold13497_2288	0	4.4	0.1218	0.0285
FL_BEGIN	VDS	64009	scaffold13558	10898	scaffold13558_10898	0	5.75	-0.2623	0.0522
FL_BEGIN	CRA	3103	scaffold13582	54222	scaffold13582_54222	0	5.06	0.1712	0.0368
FL_BEGIN	FNPC	3103	scaffold13582	54222	scaffold13582_54222	0.0001	4.24	0.1057	0.0253
FL_BEGIN	CRA	3123	scaffold13582	64205	scaffold13582_64205	0	4.72	0.1456	0.0327
FL_BEGIN	VDS	81947	scaffold13624	3568	scaffold13624_3568	0.0001	4.26	-0.2164	0.0518
FL_BEGIN	FNPC	38666	scaffold13651	2770	scaffold13651_2770	0	4.75	-0.092	0.0214
FL_BEGIN	CRA	4845	scaffold13748	72	scaffold13748_72	0.0001	4.12	0.3709	0.0905
FL_BEGIN	FNPC	21293	scaffold13917	14144	scaffold13917_14144	0	4.97	0.2146	0.0466
FL_BEGIN	CRA	15470	scaffold14104	8780	scaffold14104_8780	0.0001	4.11	0.33	0.0807
FL_BEGIN	FNPC	9571	scaffold141472	300	scaffold141472_300	0.0001	4.2	0.158	0.0395
FL_BEGIN	FNPC	9575	scaffold141472	590	scaffold141472_590	0	4.75	0.1645	0.0384
FL_BEGIN	VDS	61681	scaffold14182	36839	scaffold14182_36839	0.0001	4.19	-0.258	0.0623
FL_BEGIN	VDS	61682	scaffold14182	36866	scaffold14182_36866	0.0001	4.1	-0.2576	0.063
FL_BEGIN	VDS	53872	scaffold14254	105391	scaffold14254_105391	0.0001	4.09	-0.1195	0.0293
FL_BEGIN	FNPC	53879	scaffold14254	105771	scaffold14254_105771	0.0001	4.09	-0.1224	0.0311
FL_BEGIN	VDS	53832	scaffold14254	44709	scaffold14254_44709	0	4.39	0.0888	0.0208
FL_BEGIN	FNPC	53836	scaffold14254	52051	scaffold14254_52051	0.0001	4.14	-0.117	0.0284
FL_BEGIN	VDS	53836	scaffold14254	52051	scaffold14254_52051	0	5.07	-0.1372	0.0295
FL_BEGIN	VDS	84144	scaffold14324	25149	scaffold14324_25149	0.0001	4.25	-0.1138	0.0273
FL_BEGIN	VDS	84155	scaffold14324	27490	scaffold14324_27490	0	5.06	-0.1286	0.0277
FL_BEGIN	VDS	84156	scaffold14324	27522	scaffold14324_27522	0	5.01	-0.1276	0.0276
FL_BEGIN	VDS	84157	scaffold14324	27531	scaffold14324_27531	0	5.29	-0.1323	0.0277
FL_BEGIN	VDS	84158	scaffold14324	27538	scaffold14324_27538	0.0001	4.3	-0.1195	0.0284
FL_BEGIN	VDS	84126	scaffold14324	7511	scaffold14324_7511	0.0001	4.15	-0.1154	0.0281
FL_BEGIN	FNPC	20602	scaffold143413	320	scaffold143413_320	0.0001	4.16	-0.112	0.0271
FL_BEGIN	CRA	39211	scaffold14384	11457	scaffold14384_11457	0.0001	4.13	0.3165	0.0772
FL_BEGIN	CRA	71553	scaffold14429	3292	scaffold14429_3292	0	4.4	0.3183	0.0746
FL_BEGIN	CRA	4499	scaffold145	500	scaffold145_500	0	4.7	0.2598	0.0585
FL_BEGIN	CRA	33776	scaffold14677	2016	scaffold14677_2016	0	5.71	0.4196	0.0839
FL_BEGIN	CRA	93357	scaffold146952	586	scaffold146952_586	0	4.66	0.282	0.0638
FL_BEGIN	CRA	56727	scaffold14880	22462	scaffold14880_22462	0.0001	4.21	0.2332	0.0562
FL_BEGIN	CRA	17608	scaffold14882	60028	scaffold14882_60028	0.0001	4.05	0.2547	0.0628
FL_BEGIN	VDS	80014	scaffold14980	14564	scaffold14980_14564	0	5.46	-0.2961	0.0609
FL_BEGIN	FNPC	9873	scaffold15120	16564	scaffold15120_16564	0.0001	4.08	0.1136	0.0289
FL_BEGIN	VDS	33449	scaffold15148	500	scaffold15148_500	0.0001	4.11	0.1817	0.0444
FL_BEGIN	CRA	17502	scaffold15170	22330	scaffold15170_22330	0.0001	4.08	-0.1473	0.0361
FL_BEGIN	CRA	17505	scaffold15170	22408	scaffold15170_22408	0.0001	4.22	-0.1859	0.0447
FL_BEGIN	FNPC	17506	scaffold15170	22429	scaffold15170_22429	0	5.81	-0.1067	0.0222
FL_BEGIN	CRA	17507	scaffold15170	22472	scaffold15170_22472	0	4.43	-0.1644	0.0384
FL_BEGIN	CRA	17510	scaffold15170	22545	scaffold15170_22545	0	4.38	-0.163	0.0383
FL_BEGIN	VDS	35308	scaffold15204	6012	scaffold15204_6012	0.0001	4.16	-0.2185	0.053
FL_BEGIN	VDS	7536	scaffold15215	20302	scaffold15215_20302	0	4.43	0.1142	0.0267
FL_BEGIN	CRA	85065	scaffold15223	12457	scaffold15223_12457	0.0001	4.09	0.135	0.0331
FL_BEGIN	CRA	80550	scaffold152256	2069	scaffold152256_2069	0	4.84	0.267	0.059
FL_BEGIN	CRA	78333	scaffold1534	18526	scaffold1534_18526	0	4.37	-0.1434	0.0337
FL_BEGIN	FNPC	78333	scaffold1534	18526	scaffold1534_18526	0	5.22	-0.1039	0.023
FL_BEGIN	VDS	8697	scaffold15398	22106	scaffold15398_22106	0.0001	4.2	0.1161	0.028
FL_BEGIN	VDS	8699	scaffold15398	22414	scaffold15398_22414	0	4.56	0.1215	0.0279
FL_BEGIN	VDS	8704	scaffold15398	24628	scaffold15398_24628	0.0001	4.22	0.1268	0.0305
FL_BEGIN	VDS	8706	scaffold15398	24813	scaffold15398_24813	0.0001	4.11	0.1148	0.0281
FL_BEGIN	CRA	8722	scaffold15398	26963	scaffold15398_26963	0	5.24	0.1857	0.0391
FL_BEGIN	VDS	8722	scaffold15398	26963	scaffold15398_26963	0	4.42	0.1258	0.0294
FL_BEGIN	CRA	8723	scaffold15398	26970	scaffold15398_26970	0	5.31	0.1863	0.039
FL_BEGIN	VDS	8723	scaffold15398	26970	scaffold15398_26970	0.0001	4.12	0.1207	0.0295
FL_BEGIN	CRA	8725	scaffold15398	27032	scaffold15398_27032	0	5.17	0.1843	0.0392
FL_BEGIN	CRA	8726	scaffold15398	27044	scaffold15398_27044	0	5.22	0.1862	0.0393
FL_BEGIN	CRA	8730	scaffold15398	27116	scaffold15398_27116	0	4.9	0.1633	0.0359
FL_BEGIN	CRA	8731	scaffold15398	27121	scaffold15398_27121	0	4.91	0.1662	0.0364
FL_BEGIN	CRA	8734	scaffold15398	27222	scaffold15398_27222	0	5.32	0.1844	0.0385
FL_BEGIN	VDS	8734	scaffold15398	27222	scaffold15398_27222	0.0001	4.11	0.1193	0.0291
FL_BEGIN	CRA	8743	scaffold15398	34221	scaffold15398_34221	0	4.9	0.1754	0.0385
FL_BEGIN	VDS	53024	scaffold15443	12695	scaffold15443_12695	0.0001	4.1	-0.2074	0.0508
FL_BEGIN	CRA	52525	scaffold15607	710	scaffold15607_710	0.0001	4.22	0.1683	0.0405
FL_BEGIN	FNPC	683	scaffold15676	46120	scaffold15676_46120	0.0001	4.14	0.1114	0.027
FL_BEGIN	FNPC	686	scaffold15676	46205	scaffold15676_46205	0	4.31	-0.1049	0.0249
FL_BEGIN	FNPC	687	scaffold15676	46217	scaffold15676_46217	0	4.81	-0.1119	0.0248
FL_BEGIN	FNPC	688	scaffold15676	46351	scaffold15676_46351	0	4.94	-0.1075	0.0245
FL_BEGIN	CRA	12356	scaffold1583	8632	scaffold1583_8632	0	5.34	0.3647	0.0759
FL_BEGIN	CRA	12368	scaffold1583	8896	scaffold1583_8896	0	5.07	0.3799	0.0817
FL_BEGIN	CRA	31932	scaffold15841	1403	scaffold15841_1403	0	5.59	0.2552	0.0517
FL_BEGIN	CRA	80295	scaffold15874	2633	scaffold15874_2633	0	4.54	0.3893	0.0895
FL_BEGIN	CRA	33903	scaffold159632	605	scaffold159632_605	0	4.82	0.1467	0.0325
FL_BEGIN	FNPC	33903	scaffold159632	605	scaffold159632_605	0.0001	4.13	0.0917	0.0223
FL_BEGIN	VDS	33903	scaffold159632	605	scaffold159632_605	0	4.66	0.1067	0.0242
FL_BEGIN	CRA	98340	scaffold160052	772	scaffold160052_772	0	6.34	0.3226	0.0605
FL_BEGIN	CRA	14521	scaffold16014	735	scaffold16014_735	0	5.65	0.3053	0.0615
FL_BEGIN	CRA	66760	scaffold160198	2595	scaffold160198_2595	0.0001	4.17	0.2775	0.0672
FL_BEGIN	CRA	97149	scaffold160307	5237	scaffold160307_5237	0	4.46	0.2633	0.0612
FL_BEGIN	VDS	82763	scaffold16061	14673	scaffold16061_14673	0	4.41	-0.2877	0.0674
FL_BEGIN	VDS	49952	scaffold16111	7101	scaffold16111_7101	0	4.53	-0.2716	0.0625
FL_BEGIN	VDS	65924	scaffold16140	25736	scaffold16140_25736	0.0001	4.26	-0.1733	0.0414
FL_BEGIN	VDS	65926	scaffold16140	25753	scaffold16140_25753	0	4.5	-0.186	0.043
FL_BEGIN	FNPC	3923	scaffold16350	18762	scaffold16350_18762	0.0001	4.09	-0.0955	0.0242
FL_BEGIN	CRA	95092	scaffold16370	39248	scaffold16370_39248	0.0001	4.16	0.1354	0.0329
FL_BEGIN	CRA	18537	scaffold16502	3864	scaffold16502_3864	0	4.78	0.3326	0.0742
FL_BEGIN	CRA	18539	scaffold16502	3893	scaffold16502_3893	0	4.49	0.3073	0.0711
FL_BEGIN	CRA	18543	scaffold16502	8275	scaffold16502_8275	0	4.77	0.394	0.0879
FL_BEGIN	CRA	37392	scaffold16781	6857	scaffold16781_6857	0	4.78	0.2471	0.0551
FL_BEGIN	VDS	76667	scaffold17032	124325	scaffold17032_124325	0	4.59	-0.1208	0.0276
FL_BEGIN	CRA	19886	scaffold17234	260	scaffold17234_260	0	4.61	0.2853	0.065
FL_BEGIN	CRA	108016	scaffold17536	32678	scaffold17536_32678	0.0001	4.28	0.1958	0.0467
FL_BEGIN	CRA	27390	scaffold1762	350	scaffold1762_350	0	4.46	0.3093	0.0719
FL_BEGIN	CRA	72356	scaffold17665	4878	scaffold17665_4878	0	4.8	0.226	0.0502
FL_BEGIN	CRA	72359	scaffold17665	5118	scaffold17665_5118	0.0001	4.26	0.2956	0.0707
FL_BEGIN	VDS	44769	scaffold17677	6784	scaffold17677_6784	0	5.01	-0.0964	0.0209
FL_BEGIN	VDS	44770	scaffold17677	6817	scaffold17677_6817	0	5.1	-0.0978	0.0209
FL_BEGIN	VDS	44773	scaffold17677	6856	scaffold17677_6856	0	4.34	-0.089	0.0211
FL_BEGIN	VDS	44775	scaffold17677	6888	scaffold17677_6888	0	5.08	-0.0977	0.021
FL_BEGIN	VDS	44776	scaffold17677	6895	scaffold17677_6895	0	5.19	-0.099	0.021
FL_BEGIN	VDS	44777	scaffold17677	6997	scaffold17677_6997	0	5.53	0.0953	0.0194
FL_BEGIN	VDS	44778	scaffold17677	7005	scaffold17677_7005	0	4.71	-0.0876	0.0197
FL_BEGIN	VDS	119	scaffold17793	3987	scaffold17793_3987	0.0001	4.19	-0.1217	0.0294
FL_BEGIN	VDS	122	scaffold17793	4123	scaffold17793_4123	0	4.6	-0.1339	0.0306
FL_BEGIN	VDS	123	scaffold17793	4133	scaffold17793_4133	0	4.86	-0.1375	0.0303
FL_BEGIN	FNPC	56524	scaffold17806	13434	scaffold17806_13434	0.0001	4.13	0.2598	0.0656
FL_BEGIN	CRA	56556	scaffold17806	28720	scaffold17806_28720	0	4.31	0.3517	0.0835
FL_BEGIN	CRA	37033	scaffold17921	25688	scaffold17921_25688	0.0001	4.16	0.1352	0.0328
FL_BEGIN	CRA	37036	scaffold17921	25801	scaffold17921_25801	0.0001	4.07	0.1275	0.0313
FL_BEGIN	FNPC	9942	scaffold18086	2629	scaffold18086_2629	0.0001	4.09	0.1709	0.0434
FL_BEGIN	VDS	69828	scaffold18108	6754	scaffold18108_6754	0.0001	4.24	-0.1518	0.0364
FL_BEGIN	VDS	69864	scaffold18108	8812	scaffold18108_8812	0	4.93	-0.2238	0.049
FL_BEGIN	CRA	41971	scaffold18231	1625	scaffold18231_1625	0	4.3	0.1723	0.0409
FL_BEGIN	FNPC	41971	scaffold18231	1625	scaffold18231_1625	0	4.68	0.1222	0.0275
FL_BEGIN	VDS	41971	scaffold18231	1625	scaffold18231_1625	0	4.41	0.1292	0.0302
FL_BEGIN	FNPC	42003	scaffold18231	25276	scaffold18231_25276	0	4.94	0.1179	0.0269
FL_BEGIN	FNPC	42005	scaffold18231	25294	scaffold18231_25294	0.0001	4.16	0.1129	0.0284
FL_BEGIN	FNPC	42042	scaffold18231	34727	scaffold18231_34727	0	4.35	-0.0939	0.023
FL_BEGIN	FNPC	42043	scaffold18231	34992	scaffold18231_34992	0.0001	4.25	-0.0969	0.0232
FL_BEGIN	FNPC	42052	scaffold18231	39427	scaffold18231_39427	0	4.97	-0.1012	0.023
FL_BEGIN	FNPC	42056	scaffold18231	39614	scaffold18231_39614	0	4.7	0.0966	0.0217
FL_BEGIN	FNPC	42057	scaffold18231	39630	scaffold18231_39630	0	4.8	0.094	0.0208
FL_BEGIN	CRA	11504	scaffold18275	5903	scaffold18275_5903	0	5	0.3829	0.083
FL_BEGIN	FNPC	89067	scaffold18363	8342	scaffold18363_8342	0.0001	4.27	0.1402	0.0347
FL_BEGIN	FNPC	53007	scaffold1838	64374	scaffold1838_64374	0.0001	4.2	0.2732	0.0657
FL_BEGIN	CRA	17274	scaffold18637	6700	scaffold18637_6700	0.0001	4.28	0.2128	0.0507
FL_BEGIN	CRA	18546	scaffold1873	28656	scaffold1873_28656	0	6.65	0.3957	0.0721
FL_BEGIN	CRA	18547	scaffold1873	28663	scaffold1873_28663	0	5.64	0.3488	0.0702
FL_BEGIN	VDS	92704	scaffold1892	3548	scaffold1892_3548	0.0001	4.2	0.1454	0.0351
FL_BEGIN	FNPC	89786	scaffold18985	37104	scaffold18985_37104	0	4.93	0.0918	0.0209
FL_BEGIN	VDS	12176	scaffold19060	2445	scaffold19060_2445	0	4.6	-0.2013	0.0459
FL_BEGIN	CRA	46635	scaffold19172	11619	scaffold19172_11619	0	4.9	0.4048	0.0888
FL_BEGIN	CRA	60264	scaffold19311	36627	scaffold19311_36627	0.0001	4.17	0.2321	0.0562
FL_BEGIN	CRA	71150	scaffold19376	1331	scaffold19376_1331	0	5.38	0.3838	0.0796
FL_BEGIN	VDS	62190	scaffold1942	5760	scaffold1942_5760	0.0001	4.09	-0.258	0.0632
FL_BEGIN	CRA	34618	scaffold19647	15837	scaffold19647_15837	0	4.97	0.278	0.0605
FL_BEGIN	CRA	48330	scaffold19717	3564	scaffold19717_3564	0.0001	4.06	0.1715	0.0422
FL_BEGIN	CRA	88236	scaffold19897	10018	scaffold19897_10018	0	5.46	0.2288	0.047
FL_BEGIN	FNPC	88233	scaffold19897	9658	scaffold19897_9658	0	5.07	0.1707	0.0383
FL_BEGIN	VDS	95546	scaffold19917	4496	scaffold19917_4496	0	4.72	0.1801	0.0404
FL_BEGIN	CRA	98143	scaffold19963	27750	scaffold19963_27750	0	5.45	0.3265	0.0672
FL_BEGIN	FNPC	98143	scaffold19963	27750	scaffold19963_27750	0	6.14	0.2253	0.0455
FL_BEGIN	CRA	98157	scaffold19963	29503	scaffold19963_29503	0.0001	4.21	0.2098	0.0505
FL_BEGIN	CRA	98158	scaffold19963	29734	scaffold19963_29734	0.0001	4.18	0.2133	0.0516
FL_BEGIN	CRA	37586	scaffold20026	10157	scaffold20026_10157	0	4.79	0.3202	0.0713
FL_BEGIN	CRA	11535	scaffold20315	40834	scaffold20315_40834	0	4.46	0.1774	0.0413
FL_BEGIN	CRA	11538	scaffold20315	40881	scaffold20315_40881	0	4.46	0.1864	0.0433
FL_BEGIN	CRA	11539	scaffold20315	40887	scaffold20315_40887	0	4.46	0.186	0.0432
FL_BEGIN	CRA	11540	scaffold20315	40931	scaffold20315_40931	0	4.32	0.1829	0.0434
FL_BEGIN	CRA	11541	scaffold20315	40936	scaffold20315_40936	0	4.32	0.1821	0.0431
FL_BEGIN	CRA	11581	scaffold20315	62170	scaffold20315_62170	0	5.34	0.25	0.0521
FL_BEGIN	CRA	11586	scaffold20315	62345	scaffold20315_62345	0	4.34	0.2289	0.0541
FL_BEGIN	VDS	2057	scaffold20398	136884	scaffold20398_136884	0.0001	4.24	0.1917	0.046
FL_BEGIN	VDS	1853	scaffold20398	679	scaffold20398_679	0.0001	4.24	0.2163	0.0518
FL_BEGIN	CRA	6537	scaffold21034	7655	scaffold21034_7655	0.0001	4.09	0.2822	0.0692
FL_BEGIN	CRA	57403	scaffold21061	12893	scaffold21061_12893	0	4.48	0.3815	0.0884
FL_BEGIN	CRA	57410	scaffold21061	13069	scaffold21061_13069	0	4.58	0.3346	0.0766
FL_BEGIN	CRA	57419	scaffold21061	19024	scaffold21061_19024	0	4.83	0.3644	0.0807
FL_BEGIN	CRA	57422	scaffold21061	19082	scaffold21061_19082	0	4.84	0.3645	0.0806
FL_BEGIN	FNPC	57379	scaffold21061	4583	scaffold21061_4583	0.0001	4.1	0.128	0.0325
FL_BEGIN	VDS	28788	scaffold21062	44802	scaffold21062_44802	0	4.62	-0.2091	0.0476
FL_BEGIN	VDS	28789	scaffold21062	44814	scaffold21062_44814	0	5.13	-0.2207	0.0471
FL_BEGIN	CRA	54634	scaffold21068	24854	scaffold21068_24854	0	4.47	0.369	0.0857
FL_BEGIN	CRA	94424	scaffold2111	29948	scaffold2111_29948	0	4.71	0.278	0.0625
FL_BEGIN	CRA	92659	scaffold21176	2102	scaffold21176_2102	0.0001	4.2	0.2262	0.0545
FL_BEGIN	VDS	51033	scaffold21460	6161	scaffold21460_6161	0.0001	4.23	-0.2963	0.0712
FL_BEGIN	CRA	71009	scaffold21484	5795	scaffold21484_5795	0	5.46	0.3318	0.0682
FL_BEGIN	VDS	62040	scaffold21952	1421	scaffold21952_1421	0	4.51	-0.1854	0.0428
FL_BEGIN	VDS	107334	scaffold22203	41228	scaffold22203_41228	0	5.14	-0.2715	0.0579
FL_BEGIN	VDS	52932	scaffold22260	4060	scaffold22260_4060	0	5.2	-0.342	0.0724
FL_BEGIN	CRA	54708	scaffold22529	23347	scaffold22529_23347	0	4.71	0.3762	0.0846
FL_BEGIN	FNPC	31824	scaffold22778	5382	scaffold22778_5382	0.0001	4.05	-0.0856	0.021
FL_BEGIN	FNPC	31829	scaffold22778	5620	scaffold22778_5620	0.0001	4.06	-0.0826	0.0211
FL_BEGIN	VDS	62057	scaffold23396	8248	scaffold23396_8248	0.0001	4.07	-0.0829	0.0204
FL_BEGIN	VDS	39994	scaffold23591	35596	scaffold23591_35596	0	5.07	-0.2456	0.0528
FL_BEGIN	CRA	4656	scaffold2360	6584	scaffold2360_6584	0	6.52	0.4709	0.0868
FL_BEGIN	FNPC	4656	scaffold2360	6584	scaffold2360_6584	0	6.58	0.3006	0.0584
FL_BEGIN	VDS	5877	scaffold2367	57765	scaffold2367_57765	0.0001	4.14	0.1766	0.0429
FL_BEGIN	CRA	38886	scaffold23698	22104	scaffold23698_22104	0	4.74	0.3264	0.0731
FL_BEGIN	VDS	8846	scaffold23824	5018	scaffold23824_5018	0	4.43	-0.1175	0.0274
FL_BEGIN	FNPC	97795	scaffold2418	137870	scaffold2418_137870	0	4.66	-0.1067	0.0251
FL_BEGIN	VDS	61140	scaffold2427	159014	scaffold2427_159014	0.0001	4.16	-0.1811	0.0439
FL_BEGIN	VDS	61088	scaffold2427	91691	scaffold2427_91691	0	5.79	-0.2785	0.0552
FL_BEGIN	VDS	61089	scaffold2427	91742	scaffold2427_91742	0	6.57	-0.3379	0.062
FL_BEGIN	VDS	61090	scaffold2427	91837	scaffold2427_91837	0	4.67	-0.2345	0.053
FL_BEGIN	CRA	44265	scaffold24270	23055	scaffold24270_23055	0.0001	4.17	0.2919	0.0707
FL_BEGIN	CRA	64301	scaffold2448	65390	scaffold2448_65390	0.0001	4.22	0.3095	0.0744
FL_BEGIN	FNPC	50242	scaffold24567	11503	scaffold24567_11503	0	6.47	0.0938	0.0173
FL_BEGIN	VDS	50242	scaffold24567	11503	scaffold24567_11503	0	4.97	0.0867	0.0189
FL_BEGIN	FNPC	56435	scaffold24725	9497	scaffold24725_9497	0	5.13	0.1322	0.0282
FL_BEGIN	FNPC	56436	scaffold24725	9509	scaffold24725_9509	0	5.72	0.1344	0.0282
FL_BEGIN	FNPC	56437	scaffold24725	9569	scaffold24725_9569	0	4.45	0.1257	0.0292
FL_BEGIN	FNPC	56438	scaffold24725	9630	scaffold24725_9630	0	4.5	0.1206	0.029
FL_BEGIN	FNPC	56440	scaffold24725	9730	scaffold24725_9730	0	4.58	0.1301	0.0297
FL_BEGIN	CRA	56441	scaffold24725	9742	scaffold24725_9742	0.0001	4.08	0.1807	0.0444
FL_BEGIN	FNPC	56441	scaffold24725	9742	scaffold24725_9742	0	4.69	0.1313	0.0295
FL_BEGIN	FNPC	56442	scaffold24725	9791	scaffold24725_9791	0	4.69	0.13	0.0292
FL_BEGIN	VDS	44498	scaffold24877	18097	scaffold24877_18097	0.0001	4.06	-0.3205	0.0789
FL_BEGIN	CRA	69721	scaffold24953	13766	scaffold24953_13766	0	4.37	0.1484	0.0349
FL_BEGIN	CRA	69637	scaffold24953	237	scaffold24953_237	0.0001	4.05	0.2177	0.0537
FL_BEGIN	CRA	69671	scaffold24953	3790	scaffold24953_3790	0	4.45	0.2242	0.0522
FL_BEGIN	FNPC	90861	scaffold25067	3215	scaffold25067_3215	0	4.59	-0.083	0.0197
FL_BEGIN	FNPC	90862	scaffold25067	3246	scaffold25067_3246	0.0001	4.2	-0.0828	0.0199
FL_BEGIN	FNPC	90875	scaffold25067	37659	scaffold25067_37659	0.0001	4.18	-0.0697	0.0168
FL_BEGIN	CRA	75036	scaffold25413	259	scaffold25413_259	0.0001	4.27	0.3759	0.0897
FL_BEGIN	CRA	75038	scaffold25413	322	scaffold25413_322	0	4.35	0.3766	0.0889
FL_BEGIN	CRA	75039	scaffold25413	327	scaffold25413_327	0.0001	4.13	0.3636	0.0886
FL_BEGIN	CRA	75042	scaffold25413	544	scaffold25413_544	0	4.93	0.3901	0.0853
FL_BEGIN	CRA	56947	scaffold26341	1475	scaffold26341_1475	0	5.07	0.2994	0.0643
FL_BEGIN	CRA	82641	scaffold26393	5920	scaffold26393_5920	0.0001	4.29	0.338	0.0805
FL_BEGIN	CRA	26622	scaffold2655	57561	scaffold2655_57561	0	4.33	0.3512	0.0832
FL_BEGIN	CRA	26624	scaffold2655	57680	scaffold2655_57680	0	4.73	0.3959	0.0888
FL_BEGIN	FNPC	26624	scaffold2655	57680	scaffold2655_57680	0.0001	4.16	0.2377	0.0597
FL_BEGIN	CRA	26633	scaffold2655	60211	scaffold2655_60211	0	4.93	0.3507	0.0768
FL_BEGIN	VDS	64680	scaffold26621	22091	scaffold26621_22091	0	4.95	0.1803	0.0394
FL_BEGIN	VDS	64683	scaffold26621	22442	scaffold26621_22442	0.0001	4.21	0.1595	0.0384
FL_BEGIN	FNPC	64686	scaffold26621	23021	scaffold26621_23021	0	4.67	0.0931	0.0219
FL_BEGIN	FNPC	64688	scaffold26621	23086	scaffold26621_23086	0	4.47	0.0941	0.0218
FL_BEGIN	CRA	64693	scaffold26621	24561	scaffold26621_24561	0	6.61	0.4139	0.0756
FL_BEGIN	FNPC	64693	scaffold26621	24561	scaffold26621_24561	0	4.7	0.2324	0.0522
FL_BEGIN	FNPC	64697	scaffold26621	26864	scaffold26621_26864	0.0001	4.16	0.1769	0.0445
FL_BEGIN	CRA	64703	scaffold26621	28634	scaffold26621_28634	0	5.23	0.1867	0.0394
FL_BEGIN	FNPC	64703	scaffold26621	28634	scaffold26621_28634	0	7.2	0.1384	0.0256
FL_BEGIN	VDS	64703	scaffold26621	28634	scaffold26621_28634	0	5.87	0.1466	0.0288
FL_BEGIN	FNPC	64705	scaffold26621	28647	scaffold26621_28647	0	4.79	0.1329	0.0295
FL_BEGIN	VDS	64705	scaffold26621	28647	scaffold26621_28647	0	5.96	0.1658	0.0323
FL_BEGIN	FNPC	64706	scaffold26621	28757	scaffold26621_28757	0.0001	4.28	0.1311	0.0312
FL_BEGIN	VDS	64706	scaffold26621	28757	scaffold26621_28757	0	5.64	0.1685	0.034
FL_BEGIN	CRA	64707	scaffold26621	28773	scaffold26621_28773	0.0001	4.23	0.169	0.0406
FL_BEGIN	FNPC	64707	scaffold26621	28773	scaffold26621_28773	0	5.75	0.1265	0.0265
FL_BEGIN	VDS	64707	scaffold26621	28773	scaffold26621_28773	0	5.53	0.1438	0.0293
FL_BEGIN	CRA	64708	scaffold26621	28846	scaffold26621_28846	0	5.03	0.173	0.0373
FL_BEGIN	FNPC	64708	scaffold26621	28846	scaffold26621_28846	0	6.1	0.1215	0.0246
FL_BEGIN	VDS	64708	scaffold26621	28846	scaffold26621_28846	0	5.03	0.1279	0.0276
FL_BEGIN	FNPC	64709	scaffold26621	28879	scaffold26621_28879	0.0001	4.21	0.1039	0.025
FL_BEGIN	VDS	64709	scaffold26621	28879	scaffold26621_28879	0	6.05	0.1397	0.027
FL_BEGIN	FNPC	64714	scaffold26621	30402	scaffold26621_30402	0	5.57	0.1799	0.0383
FL_BEGIN	VDS	64722	scaffold26621	38777	scaffold26621_38777	0.0001	4.19	0.1647	0.0398
FL_BEGIN	VDS	64670	scaffold26621	9349	scaffold26621_9349	0	4.9	0.1549	0.034
FL_BEGIN	FNPC	64759	scaffold26621	95222	scaffold26621_95222	0.0001	4.17	0.1051	0.0264
FL_BEGIN	CRA	6771	scaffold26895	33100	scaffold26895_33100	0	4.87	0.1708	0.0376
FL_BEGIN	FNPC	74120	scaffold2696	1744	scaffold2696_1744	0	4.53	0.1546	0.037
FL_BEGIN	CRA	74128	scaffold2696	4663	scaffold2696_4663	0	4.71	0.2346	0.0527
FL_BEGIN	FNPC	74128	scaffold2696	4663	scaffold2696_4663	0	4.64	0.1544	0.035
FL_BEGIN	VDS	74128	scaffold2696	4663	scaffold2696_4663	0	4.47	0.1689	0.0392
FL_BEGIN	CRA	74130	scaffold2696	4698	scaffold2696_4698	0	4.51	0.2524	0.0583
FL_BEGIN	FNPC	74130	scaffold2696	4698	scaffold2696_4698	0	4.59	0.1706	0.0389
FL_BEGIN	VDS	74130	scaffold2696	4698	scaffold2696_4698	0	4.32	0.1826	0.0433
FL_BEGIN	FNPC	79329	scaffold26994	12039	scaffold26994_12039	0.0001	4.22	0.1309	0.0326
FL_BEGIN	CRA	79333	scaffold26994	14422	scaffold26994_14422	0.0001	4.2	0.2102	0.0507
FL_BEGIN	VDS	975	scaffold27165	77309	scaffold27165_77309	0	6.48	0.1217	0.0225
FL_BEGIN	VDS	976	scaffold27165	77336	scaffold27165_77336	0	4.45	0.1059	0.0247
FL_BEGIN	FNPC	35346	scaffold2729	18485	scaffold2729_18485	0	4.46	-0.1348	0.0326
FL_BEGIN	FNPC	35347	scaffold2729	18493	scaffold2729_18493	0.0001	4.26	-0.1317	0.0326
FL_BEGIN	FNPC	35349	scaffold2729	18558	scaffold2729_18558	0	5.17	-0.1536	0.0326
FL_BEGIN	VDS	35349	scaffold2729	18558	scaffold2729_18558	0	5.16	-0.1645	0.035
FL_BEGIN	FNPC	35353	scaffold2729	19688	scaffold2729_19688	0	4.38	-0.1255	0.0306
FL_BEGIN	CRA	16652	scaffold27387	20563	scaffold27387_20563	0	5.97	0.259	0.0504
FL_BEGIN	CRA	16641	scaffold27387	9059	scaffold27387_9059	0	5.63	0.2574	0.0519
FL_BEGIN	CRA	16645	scaffold27387	9312	scaffold27387_9312	0	6.42	0.272	0.0506
FL_BEGIN	VDS	106451	scaffold27676	1916	scaffold27676_1916	0	4.9	-0.1532	0.0337
FL_BEGIN	VDS	106454	scaffold27676	2023	scaffold27676_2023	0	4.71	-0.1472	0.0331
FL_BEGIN	CRA	19428	scaffold27778	8915	scaffold27778_8915	0.0001	4.06	0.1699	0.0419
FL_BEGIN	FNPC	7494	scaffold27820	5394	scaffold27820_5394	0	4.65	-0.1037	0.0245
FL_BEGIN	FNPC	7495	scaffold27820	5416	scaffold27820_5416	0	5.06	-0.1072	0.0241
FL_BEGIN	VDS	35320	scaffold27843	6598	scaffold27843_6598	0.0001	4.24	-0.1907	0.0457
FL_BEGIN	CRA	31961	scaffold27939	5595	scaffold27939_5595	0	5.78	0.3638	0.0722
FL_BEGIN	CRA	50714	scaffold28067	9960	scaffold28067_9960	0	4.64	0.2772	0.0629
FL_BEGIN	CRA	51084	scaffold2814	39823	scaffold2814_39823	0	4.9	0.3286	0.0721
FL_BEGIN	VDS	96701	scaffold2826	38694	scaffold2826_38694	0	5.5	-0.141	0.0289
FL_BEGIN	VDS	84196	scaffold2842	9608	scaffold2842_9608	0.0001	4.12	-0.19	0.0464
FL_BEGIN	CRA	77343	scaffold28954	12532	scaffold28954_12532	0	5.67	0.4022	0.0808
FL_BEGIN	CRA	78113	scaffold28989	6894	scaffold28989_6894	0	6.5	0.3628	0.067
FL_BEGIN	FNPC	104314	scaffold29480	780	scaffold29480_780	0	5.72	-0.201	0.04
FL_BEGIN	VDS	93057	scaffold29523	2165	scaffold29523_2165	0	4.3	0.2192	0.0521
FL_BEGIN	CRA	3370	scaffold2984	3053	scaffold2984_3053	0.0001	4.1	0.2629	0.0644
FL_BEGIN	CRA	72991	scaffold30172	5778	scaffold30172_5778	0	5.14	0.2142	0.0456
FL_BEGIN	FNPC	72991	scaffold30172	5778	scaffold30172_5778	0	4.53	0.142	0.0326
FL_BEGIN	CRA	73003	scaffold30172	6202	scaffold30172_6202	0	4.71	0.2146	0.0482
FL_BEGIN	CRA	110236	scaffold30566	13860	scaffold30566_13860	0.0001	4.27	0.3415	0.0816
FL_BEGIN	FNPC	39435	scaffold3079	83799	scaffold3079_83799	0.0001	4.29	0.1362	0.0337
FL_BEGIN	VDS	80226	scaffold30972	7496	scaffold30972_7496	0	4.68	-0.3325	0.0751
FL_BEGIN	FNPC	50427	scaffold31281	81403	scaffold31281_81403	0.0001	4.16	-0.0983	0.0247
FL_BEGIN	VDS	50427	scaffold31281	81403	scaffold31281_81403	0	4.51	-0.1123	0.0259
FL_BEGIN	CRA	75889	scaffold31336	23253	scaffold31336_23253	0.0001	4.15	0.257	0.0624
FL_BEGIN	VDS	73311	scaffold3155	30886	scaffold3155_30886	0	4.32	-0.1494	0.0354
FL_BEGIN	VDS	23541	scaffold31721	7294	scaffold31721_7294	0	4.95	-0.375	0.0818
FL_BEGIN	FNPC	92287	scaffold31731	6983	scaffold31731_6983	0	4.4	-0.0994	0.0242
FL_BEGIN	FNPC	92288	scaffold31731	7083	scaffold31731_7083	0.0001	4.16	-0.0897	0.0217
FL_BEGIN	FNPC	92290	scaffold31731	7181	scaffold31731_7181	0	5.35	-0.1143	0.0237
FL_BEGIN	FNPC	92270	scaffold31731	735	scaffold31731_735	0	4.63	-0.1044	0.0247
FL_BEGIN	FNPC	92275	scaffold31731	912	scaffold31731_912	0	4.51	-0.1122	0.0258
FL_BEGIN	VDS	53632	scaffold31745	4600	scaffold31745_4600	0	4.65	-0.2293	0.052
FL_BEGIN	CRA	28209	scaffold3182	10453	scaffold3182_10453	0	4.33	0.1579	0.0374
FL_BEGIN	CRA	28210	scaffold3182	10510	scaffold3182_10510	0.0001	4.15	0.1547	0.0376
FL_BEGIN	CRA	79273	scaffold31894	12675	scaffold31894_12675	0	4.57	0.4057	0.0929
FL_BEGIN	CRA	79274	scaffold31894	12722	scaffold31894_12722	0	5.3	0.4079	0.0853
FL_BEGIN	VDS	82259	scaffold32077	10745	scaffold32077_10745	0.0001	4.1	-0.246	0.0603
FL_BEGIN	CRA	25203	scaffold32144	23830	scaffold32144_23830	0	5.24	0.3145	0.0663
FL_BEGIN	FNPC	25203	scaffold32144	23830	scaffold32144_23830	0	4.82	0.201	0.0445
FL_BEGIN	VDS	25203	scaffold32144	23830	scaffold32144_23830	0	4.72	0.2205	0.0495
FL_BEGIN	CRA	70565	scaffold32187	3043	scaffold32187_3043	0	4.4	0.3049	0.0714
FL_BEGIN	CRA	88131	scaffold32209	6490	scaffold32209_6490	0.0001	4.17	0.2574	0.0623
FL_BEGIN	VDS	426	scaffold3270	27947	scaffold3270_27947	0	4.66	-0.4011	0.0908
FL_BEGIN	VDS	39505	scaffold33154	78224	scaffold33154_78224	0.0001	4.28	0.1031	0.0246
FL_BEGIN	VDS	17128	scaffold3363	4405	scaffold3363_4405	0.0001	4.07	0.1204	0.0296
FL_BEGIN	CRA	39042	scaffold33805	5515	scaffold33805_5515	0	5.31	0.3707	0.0775
FL_BEGIN	CRA	59227	scaffold33867	3588	scaffold33867_3588	0.0001	4.24	0.3781	0.0907
FL_BEGIN	FNPC	59227	scaffold33867	3588	scaffold33867_3588	0	4.48	0.2501	0.0603
FL_BEGIN	CRA	34220	scaffold340	86636	scaffold340_86636	0	6.55	0.3414	0.0627
FL_BEGIN	FNPC	34220	scaffold340	86636	scaffold340_86636	0	5.69	0.2123	0.0424
FL_BEGIN	CRA	80189	scaffold3409	49762	scaffold3409_49762	0	7.08	0.5159	0.0904
FL_BEGIN	CRA	97893	scaffold342	37060	scaffold342_37060	0.0001	4.25	0.1734	0.0415
FL_BEGIN	CRA	86815	scaffold34257	5945	scaffold34257_5945	0.0001	4.13	0.2613	0.0637
FL_BEGIN	CRA	86816	scaffold34257	6091	scaffold34257_6091	0	4.52	0.2777	0.064
FL_BEGIN	CRA	60786	scaffold344	82532	scaffold344_82532	0.0001	4.12	0.2823	0.0689
FL_BEGIN	FNPC	60786	scaffold344	82532	scaffold344_82532	0	4.48	0.2152	0.0498
FL_BEGIN	CRA	68841	scaffold34411	4538	scaffold34411_4538	0	5.31	0.375	0.0784
FL_BEGIN	VDS	55076	scaffold3445	45100	scaffold3445_45100	0	4.4	-0.1633	0.0383
FL_BEGIN	VDS	55103	scaffold3445	55040	scaffold3445_55040	0	4.32	-0.1491	0.0353
FL_BEGIN	VDS	55104	scaffold3445	55080	scaffold3445_55080	0	4.45	-0.1481	0.0345
FL_BEGIN	VDS	55105	scaffold3445	55090	scaffold3445_55090	0	4.32	-0.1462	0.0347
FL_BEGIN	VDS	55106	scaffold3445	55114	scaffold3445_55114	0	4.34	-0.1433	0.0339
FL_BEGIN	VDS	55108	scaffold3445	55141	scaffold3445_55141	0	4.4	-0.146	0.0342
FL_BEGIN	CRA	34583	scaffold34713	1055	scaffold34713_1055	0	4.66	0.223	0.0505
FL_BEGIN	VDS	34583	scaffold34713	1055	scaffold34713_1055	0	5.22	0.1751	0.037
FL_BEGIN	CRA	34567	scaffold34713	217	scaffold34713_217	0	4.52	0.2663	0.0614
FL_BEGIN	FNPC	34605	scaffold34713	3617	scaffold34713_3617	0	4.33	0.1407	0.0332
FL_BEGIN	CRA	34569	scaffold34713	659	scaffold34713_659	0	4.42	0.2602	0.0608
FL_BEGIN	VDS	34580	scaffold34713	878	scaffold34713_878	0.0001	4.13	0.1518	0.037
FL_BEGIN	CRA	58362	scaffold34820	11211	scaffold34820_11211	0	6.29	0.3828	0.0722
FL_BEGIN	CRA	31511	scaffold3502	3507	scaffold3502_3507	0.0001	4.06	0.2131	0.0525
FL_BEGIN	FNPC	105181	scaffold3531	6418	scaffold3531_6418	0	4.77	0.1281	0.0298
FL_BEGIN	FNPC	105182	scaffold3531	6521	scaffold3531_6521	0	4.87	0.1381	0.0304
FL_BEGIN	FNPC	33557	scaffold35523	33322	scaffold35523_33322	0	5.15	-0.102	0.0227
FL_BEGIN	CRA	15840	scaffold35538	1677	scaffold35538_1677	0	7.34	0.3373	0.0578
FL_BEGIN	FNPC	36588	scaffold35715	5939	scaffold35715_5939	0	4.99	0.2286	0.0518
FL_BEGIN	CRA	72985	scaffold35856	27204	scaffold35856_27204	0	4.42	0.2602	0.0608
FL_BEGIN	CRA	26516	scaffold359	647	scaffold359_647	0	6.37	0.3506	0.0656
FL_BEGIN	CRA	26520	scaffold359	684	scaffold359_684	0	6.1	0.3638	0.0699
FL_BEGIN	CRA	71230	scaffold36165	12756	scaffold36165_12756	0.0001	4.21	0.3335	0.0804
FL_BEGIN	VDS	110103	scaffold3643	5308	scaffold3643_5308	0.0001	4.16	0.2301	0.0558
FL_BEGIN	CRA	80915	scaffold37446	7731	scaffold37446_7731	0	4.64	0.3286	0.0745
FL_BEGIN	VDS	91911	scaffold38131	3503	scaffold38131_3503	0	5.16	-0.2213	0.0471
FL_BEGIN	CRA	87738	scaffold38214	2270	scaffold38214_2270	0	4.34	0.146	0.0345
FL_BEGIN	VDS	23284	scaffold3837	2338	scaffold3837_2338	0	4.58	-0.2601	0.0595
FL_BEGIN	VDS	23288	scaffold3837	2370	scaffold3837_2370	0	4.66	-0.2599	0.0588
FL_BEGIN	VDS	23289	scaffold3837	2397	scaffold3837_2397	0	4.61	-0.2573	0.0586
FL_BEGIN	CRA	9930	scaffold38775	24698	scaffold38775_24698	0	4.39	0.2367	0.0555
FL_BEGIN	CRA	60776	scaffold39133	9090	scaffold39133_9090	0	5.1	0.3348	0.0717
FL_BEGIN	CRA	41057	scaffold40071	5383	scaffold40071_5383	0	4.73	0.1802	0.0404
FL_BEGIN	CRA	41058	scaffold40071	5587	scaffold40071_5587	0.0001	4.08	0.1547	0.038
FL_BEGIN	CRA	107441	scaffold40470	30519	scaffold40470_30519	0.0001	4.16	0.2214	0.0538
FL_BEGIN	CRA	89257	scaffold4125	13333	scaffold4125_13333	0.0001	4.23	0.347	0.0834
FL_BEGIN	CRA	18915	scaffold4196	68328	scaffold4196_68328	0.0001	4.06	0.2668	0.0657
FL_BEGIN	CRA	79482	scaffold42346	287	scaffold42346_287	0	4.41	0.3129	0.0732
FL_BEGIN	CRA	20245	scaffold43258	1453	scaffold43258_1453	0	4.86	0.2368	0.0523
FL_BEGIN	CRA	20247	scaffold43258	1498	scaffold43258_1498	0	5.32	0.236	0.0493
FL_BEGIN	CRA	52042	scaffold43295	12576	scaffold43295_12576	0.0001	4.26	0.2805	0.0671
FL_BEGIN	CRA	31316	scaffold4343	57467	scaffold4343_57467	0.0001	4.12	0.1574	0.0384
FL_BEGIN	CRA	31318	scaffold4343	57592	scaffold4343_57592	0	5.68	0.1983	0.0398
FL_BEGIN	CRA	31319	scaffold4343	57626	scaffold4343_57626	0.0001	4.09	0.1572	0.0385
FL_BEGIN	CRA	31320	scaffold4343	57637	scaffold4343_57637	0	4.33	0.162	0.0383
FL_BEGIN	CRA	31321	scaffold4343	57682	scaffold4343_57682	0	4.31	0.1639	0.0389
FL_BEGIN	CRA	31329	scaffold4343	58092	scaffold4343_58092	0	4.53	0.1566	0.036
FL_BEGIN	FNPC	47850	scaffold43491	14490	scaffold43491_14490	0	5.94	0.3641	0.0708
FL_BEGIN	FNPC	47612	scaffold43542	2055	scaffold43542_2055	0	4.85	-0.1039	0.0239
FL_BEGIN	CRA	9309	scaffold438	29540	scaffold438_29540	0.0001	4.24	0.3399	0.0815
FL_BEGIN	VDS	98966	scaffold43843	3824	scaffold43843_3824	0	4.93	-0.1925	0.0421
FL_BEGIN	VDS	98967	scaffold43843	3870	scaffold43843_3870	0	5.13	-0.2058	0.0439
FL_BEGIN	VDS	63786	scaffold44049	136	scaffold44049_136	0.0001	4.22	0.093	0.0224
FL_BEGIN	VDS	63787	scaffold44049	142	scaffold44049_142	0.0001	4.12	0.0922	0.0225
FL_BEGIN	CRA	78278	scaffold44508	4700	scaffold44508_4700	0	5.55	0.2852	0.058
FL_BEGIN	CRA	25611	scaffold44628	2430	scaffold44628_2430	0	7.79	0.4505	0.0744
FL_BEGIN	VDS	13291	scaffold44853	3759	scaffold44853_3759	0.0001	4.07	0.1289	0.0317
FL_BEGIN	CRA	77745	scaffold45492	8629	scaffold45492_8629	0	7.23	0.4023	0.0696
FL_BEGIN	CRA	77747	scaffold45492	8726	scaffold45492_8726	0	4.87	0.3429	0.0755
FL_BEGIN	CRA	71944	scaffold45706	709	scaffold45706_709	0	4.89	0.3535	0.0777
FL_BEGIN	CRA	71945	scaffold45706	718	scaffold45706_718	0	5.23	0.4051	0.0854
FL_BEGIN	CRA	80971	scaffold4571	15988	scaffold4571_15988	0	4.48	0.1867	0.0433
FL_BEGIN	CRA	81022	scaffold4571	40781	scaffold4571_40781	0.0001	4.24	0.3716	0.0891
FL_BEGIN	VDS	71861	scaffold46230	411	scaffold46230_411	0.0001	4.12	-0.2311	0.0564
FL_BEGIN	CRA	67986	scaffold46272	13643	scaffold46272_13643	0	4.48	0.1511	0.035
FL_BEGIN	CRA	67993	scaffold46272	13777	scaffold46272_13777	0	4.47	0.1544	0.0359
FL_BEGIN	CRA	63166	scaffold46589	5865	scaffold46589_5865	0	4.96	0.2793	0.0609
FL_BEGIN	CRA	63176	scaffold46589	6447	scaffold46589_6447	0	4.51	0.2733	0.0631
FL_BEGIN	CRA	47660	scaffold46774	18772	scaffold46774_18772	0.0001	4.23	0.337	0.0809
FL_BEGIN	FNPC	55980	scaffold47229	66719	scaffold47229_66719	0	6.47	0.1404	0.0259
FL_BEGIN	CRA	55982	scaffold47229	74728	scaffold47229_74728	0.0001	4.12	0.2274	0.0555
FL_BEGIN	CRA	55983	scaffold47229	74736	scaffold47229_74736	0.0001	4.09	0.2263	0.0555
FL_BEGIN	CRA	55991	scaffold47229	75204	scaffold47229_75204	0.0001	4.09	0.2056	0.0504
FL_BEGIN	CRA	55993	scaffold47229	75219	scaffold47229_75219	0.0001	4.29	0.2104	0.0501
FL_BEGIN	CRA	53059	scaffold4734	29697	scaffold4734_29697	0.0001	4.2	-0.1175	0.0284
FL_BEGIN	VDS	83952	scaffold47558	14031	scaffold47558_14031	0	4.73	0.2334	0.0523
FL_BEGIN	FNPC	38741	scaffold476	30577	scaffold476_30577	0	5.23	0.1163	0.0257
FL_BEGIN	CRA	48769	scaffold47933	3213	scaffold47933_3213	0.0001	4.21	0.2039	0.0491
FL_BEGIN	CRA	48770	scaffold47933	3218	scaffold47933_3218	0	4.36	0.2068	0.0488
FL_BEGIN	VDS	92258	scaffold4828	45823	scaffold4828_45823	0	4.45	-0.2147	0.05
FL_BEGIN	FNPC	31721	scaffold4862	57807	scaffold4862_57807	0.0001	4.22	-0.0859	0.0214
FL_BEGIN	VDS	34966	scaffold48748	8725	scaffold48748_8725	0.0001	4.25	-0.2515	0.0603
FL_BEGIN	CRA	92355	scaffold49024	4889	scaffold49024_4889	0	6.89	0.1764	0.0314
FL_BEGIN	CRA	92371	scaffold49024	5940	scaffold49024_5940	0	4.8	0.1581	0.0351
FL_BEGIN	CRA	92377	scaffold49024	6006	scaffold49024_6006	0	5.09	0.1516	0.0325
FL_BEGIN	VDS	25985	scaffold49174	45	scaffold49174_45	0	4.54	-0.1814	0.0417
FL_BEGIN	CRA	808	scaffold49348	5848	scaffold49348_5848	0.0001	4.25	0.2912	0.0697
FL_BEGIN	CRA	811	scaffold49348	6302	scaffold49348_6302	0.0001	4.19	0.264	0.0637
FL_BEGIN	CRA	70644	scaffold4940	15738	scaffold4940_15738	0.0001	4.18	0.316	0.0765
FL_BEGIN	CRA	70645	scaffold4940	15744	scaffold4940_15744	0	4.36	0.3251	0.0767
FL_BEGIN	CRA	70647	scaffold4940	15793	scaffold4940_15793	0.0001	4.13	0.2921	0.0712
FL_BEGIN	CRA	70648	scaffold4940	15816	scaffold4940_15816	0.0001	4.12	0.2891	0.0705
FL_BEGIN	FNPC	46560	scaffold49843	6005	scaffold49843_6005	0.0001	4.22	0.1854	0.0445
FL_BEGIN	CRA	39876	scaffold5003	37570	scaffold5003_37570	0	4.79	0.294	0.0654
FL_BEGIN	FNPC	41392	scaffold505	7354	scaffold505_7354	0.0001	4.27	0.2152	0.0513
FL_BEGIN	VDS	58996	scaffold50555	1454	scaffold50555_1454	0.0001	4.25	-0.1044	0.025
FL_BEGIN	CRA	66131	scaffold5094	58497	scaffold5094_58497	0	5.5	0.3659	0.0749
FL_BEGIN	CRA	88954	scaffold51168	2107	scaffold51168_2107	0	4.77	0.2338	0.0522
FL_BEGIN	CRA	69523	scaffold5128	7608	scaffold5128_7608	0	5.24	0.164	0.0345
FL_BEGIN	FNPC	69523	scaffold5128	7608	scaffold5128_7608	0	6.3	0.1163	0.0231
FL_BEGIN	CRA	78283	scaffold51635	5297	scaffold51635_5297	0	4.34	0.2532	0.0599
FL_BEGIN	CRA	25846	scaffold51638	1233	scaffold51638_1233	0.0001	4.19	0.1252	0.0303
FL_BEGIN	VDS	89447	scaffold51741	3199	scaffold51741_3199	0.0001	4.06	-0.1649	0.0406
FL_BEGIN	VDS	64066	scaffold5190	181519	scaffold5190_181519	0.0001	4.12	-0.3265	0.0797
FL_BEGIN	FNPC	64068	scaffold5190	189180	scaffold5190_189180	0.0001	4.09	-0.1016	0.0249
FL_BEGIN	VDS	6907	scaffold5193	5606	scaffold5193_5606	0	4.71	-0.2515	0.0566
FL_BEGIN	CRA	24664	scaffold51972	1600	scaffold51972_1600	0	5.25	0.3443	0.0725
FL_BEGIN	FNPC	59815	scaffold5227	13931	scaffold5227_13931	0.0001	4.1	-0.0792	0.0201
FL_BEGIN	CRA	99323	scaffold5294	33012	scaffold5294_33012	0	5.2	0.4088	0.0865
FL_BEGIN	CRA	99408	scaffold5294	71470	scaffold5294_71470	0.0001	4.2	0.3459	0.0834
FL_BEGIN	VDS	10975	scaffold52974	5594	scaffold52974_5594	0.0001	4.07	-0.1208	0.0297
FL_BEGIN	CRA	78519	scaffold53062	16339	scaffold53062_16339	0	5.12	0.1841	0.0394
FL_BEGIN	CRA	49762	scaffold53106	2049	scaffold53106_2049	0	4.6	0.2757	0.0629
FL_BEGIN	FNPC	49762	scaffold53106	2049	scaffold53106_2049	0	4.45	0.181	0.0421
FL_BEGIN	CRA	4267	scaffold53384	491	scaffold53384_491	0	4.94	0.3736	0.0816
FL_BEGIN	FNPC	12218	scaffold5346	9026	scaffold5346_9026	0	5.08	0.0908	0.0204
FL_BEGIN	FNPC	12219	scaffold5346	9031	scaffold5346_9031	0	4.55	0.0943	0.0225
FL_BEGIN	FNPC	12220	scaffold5346	9038	scaffold5346_9038	0.0001	4.2	0.0903	0.0226
FL_BEGIN	FNPC	12236	scaffold5346	9702	scaffold5346_9702	0.0001	4.17	0.0875	0.0219
FL_BEGIN	FNPC	12240	scaffold5346	9745	scaffold5346_9745	0.0001	4.27	0.0954	0.0227
FL_BEGIN	VDS	88462	scaffold53605	11998	scaffold53605_11998	0	4.38	-0.1804	0.0424
FL_BEGIN	VDS	88467	scaffold53605	12067	scaffold53605_12067	0.0001	4.1	-0.1716	0.042
FL_BEGIN	VDS	88443	scaffold53605	3477	scaffold53605_3477	0.0001	4.11	-0.1675	0.0409
FL_BEGIN	VDS	88452	scaffold53605	4015	scaffold53605_4015	0	4.36	-0.2196	0.0518
FL_BEGIN	VDS	103350	scaffold5368	42112	scaffold5368_42112	0	4.31	-0.254	0.0603
FL_BEGIN	VDS	106478	scaffold54	5811	scaffold54_5811	0	4.39	-0.2421	0.0568
FL_BEGIN	VDS	65708	scaffold54234	1922	scaffold54234_1922	0.0001	4.1	-0.0973	0.0238
FL_BEGIN	FNPC	15081	scaffold54560	12203	scaffold54560_12203	0.0001	4.17	0.1215	0.0294
FL_BEGIN	VDS	15081	scaffold54560	12203	scaffold54560_12203	0.0001	4.08	0.1258	0.0309
FL_BEGIN	CRA	96909	scaffold54752	2370	scaffold54752_2370	0.0001	4.24	0.2567	0.0616
FL_BEGIN	CRA	95879	scaffold5500	2254	scaffold5500_2254	0	4.73	0.3837	0.0861
FL_BEGIN	CRA	95901	scaffold5500	4486	scaffold5500_4486	0	5.92	0.3811	0.0745
FL_BEGIN	CRA	50808	scaffold5505	43728	scaffold5505_43728	0.0001	4.2	0.1748	0.0422
FL_BEGIN	CRA	50811	scaffold5505	43775	scaffold5505_43775	0.0001	4.22	0.1769	0.0425
FL_BEGIN	CRA	50812	scaffold5505	43792	scaffold5505_43792	0.0001	4.28	0.1787	0.0426
FL_BEGIN	CRA	50813	scaffold5505	43805	scaffold5505_43805	0	4.3	0.1773	0.0421
FL_BEGIN	CRA	50827	scaffold5505	44229	scaffold5505_44229	0	5.01	0.3001	0.065
FL_BEGIN	FNPC	4579	scaffold55265	18528	scaffold55265_18528	0	4.38	0.1911	0.0466
FL_BEGIN	CRA	4591	scaffold55265	18829	scaffold55265_18829	0	4.37	0.3791	0.0892
FL_BEGIN	FNPC	4591	scaffold55265	18829	scaffold55265_18829	0	5.8	0.2796	0.0582
FL_BEGIN	VDS	27	scaffold55385	3561	scaffold55385_3561	0.0001	4.13	0.1378	0.0336
FL_BEGIN	VDS	71987	scaffold55664	1689	scaffold55664_1689	0	5.57	-0.1761	0.0357
FL_BEGIN	CRA	38704	scaffold55667	2864	scaffold55667_2864	0	4.38	0.2392	0.0562
FL_BEGIN	CRA	38706	scaffold55667	2914	scaffold55667_2914	0.0001	4.25	0.1936	0.0464
FL_BEGIN	FNPC	92661	scaffold55786	8121	scaffold55786_8121	0	4.61	-0.1087	0.0247
FL_BEGIN	FNPC	92662	scaffold55786	8147	scaffold55786_8147	0	4.35	-0.1012	0.0238
FL_BEGIN	CRA	1898	scaffold56165	15874	scaffold56165_15874	0	5.18	0.431	0.0915
FL_BEGIN	FNPC	1898	scaffold56165	15874	scaffold56165_15874	0	4.95	0.2862	0.0623
FL_BEGIN	CRA	1865	scaffold56165	6972	scaffold56165_6972	0.0001	4.17	0.2411	0.0584
FL_BEGIN	FNPC	1865	scaffold56165	6972	scaffold56165_6972	0	5.26	0.175	0.0385
FL_BEGIN	CRA	103514	scaffold5618	25014	scaffold5618_25014	0	5.21	0.3668	0.0776
FL_BEGIN	CRA	103515	scaffold5618	25019	scaffold5618_25019	0	4.63	0.3389	0.077
FL_BEGIN	VDS	9177	scaffold562	127021	scaffold562_127021	0	4.46	-0.2798	0.065
FL_BEGIN	VDS	9059	scaffold562	38257	scaffold562_38257	0	4.47	-0.2272	0.0527
FL_BEGIN	CRA	76104	scaffold56905	283	scaffold56905_283	0	6.49	0.273	0.0505
FL_BEGIN	FNPC	76104	scaffold56905	283	scaffold56905_283	0	5.28	0.157	0.0345
FL_BEGIN	CRA	83643	scaffold57005	7224	scaffold57005_7224	0	5.14	0.3665	0.0782
FL_BEGIN	CRA	21402	scaffold57181	565	scaffold57181_565	0.0001	4.07	0.2928	0.072
FL_BEGIN	VDS	90760	scaffold5792	103801	scaffold5792_103801	0	4.82	0.1998	0.0443
FL_BEGIN	VDS	90725	scaffold5792	53118	scaffold5792_53118	0	4.66	0.0947	0.0214
FL_BEGIN	CRA	90728	scaffold5792	78467	scaffold5792_78467	0.0001	4.18	0.1158	0.028
FL_BEGIN	FNPC	90728	scaffold5792	78467	scaffold5792_78467	0	5.47	0.0888	0.0182
FL_BEGIN	VDS	90728	scaffold5792	78467	scaffold5792_78467	0	5.64	0.1002	0.0202
FL_BEGIN	CRA	90729	scaffold5792	78486	scaffold5792_78486	0.0001	4.12	0.1254	0.0306
FL_BEGIN	FNPC	90729	scaffold5792	78486	scaffold5792_78486	0	5.12	0.0936	0.02
FL_BEGIN	VDS	90729	scaffold5792	78486	scaffold5792_78486	0	5.84	0.1112	0.0219
FL_BEGIN	FNPC	90731	scaffold5792	78669	scaffold5792_78669	0	5.12	0.0867	0.0185
FL_BEGIN	VDS	90731	scaffold5792	78669	scaffold5792_78669	0	5.15	0.0963	0.0205
FL_BEGIN	CRA	90735	scaffold5792	78967	scaffold5792_78967	0	4.76	0.211	0.0471
FL_BEGIN	FNPC	90735	scaffold5792	78967	scaffold5792_78967	0	4.62	0.1385	0.0314
FL_BEGIN	VDS	90735	scaffold5792	78967	scaffold5792_78967	0	5.18	0.1632	0.0346
FL_BEGIN	CRA	77017	scaffold581	4099	scaffold581_4099	0	5.22	0.299	0.0631
FL_BEGIN	FNPC	77017	scaffold581	4099	scaffold581_4099	0	5.28	0.2004	0.0419
FL_BEGIN	CRA	71022	scaffold58673	3540	scaffold58673_3540	0	4.61	0.3612	0.0823
FL_BEGIN	VDS	6128	scaffold5874	15613	scaffold5874_15613	0.0001	4.24	-0.2336	0.056
FL_BEGIN	VDS	6193	scaffold5874	53963	scaffold5874_53963	0	5.01	-0.3005	0.0651
FL_BEGIN	VDS	11587	scaffold588	7484	scaffold588_7484	0	4.54	-0.2188	0.0503
FL_BEGIN	CRA	93107	scaffold58987	390	scaffold58987_390	0	7.49	0.379	0.0641
FL_BEGIN	VDS	39075	scaffold59408	12120	scaffold59408_12120	0.0001	4.13	-0.3188	0.0777
FL_BEGIN	FNPC	48013	scaffold59540	8049	scaffold59540_8049	0	5.71	0.1453	0.0306
FL_BEGIN	FNPC	48018	scaffold59540	8121	scaffold59540_8121	0	5.06	0.1448	0.0311
FL_BEGIN	FNPC	48020	scaffold59540	8216	scaffold59540_8216	0	4.91	0.1309	0.0299
FL_BEGIN	FNPC	48022	scaffold59540	8256	scaffold59540_8256	0	5.07	0.1405	0.0301
FL_BEGIN	FNPC	61362	scaffold59619	8499	scaffold59619_8499	0	4.58	0.2231	0.0531
FL_BEGIN	FNPC	61363	scaffold59619	8531	scaffold59619_8531	0.0001	4.16	0.2201	0.0533
FL_BEGIN	VDS	97744	scaffold59954	11419	scaffold59954_11419	0.0001	4.28	-0.2859	0.0682
FL_BEGIN	VDS	82325	scaffold62744	607	scaffold62744_607	0	5	-0.1849	0.0401
FL_BEGIN	VDS	82327	scaffold62744	640	scaffold62744_640	0	4.79	-0.2109	0.047
FL_BEGIN	VDS	1566	scaffold62918	28609	scaffold62918_28609	0.0001	4.29	-0.1911	0.0455
FL_BEGIN	VDS	99025	scaffold63042	7506	scaffold63042_7506	0.0001	4.08	0.1071	0.0263
FL_BEGIN	CRA	38952	scaffold63549	12803	scaffold63549_12803	0	7.35	0.4392	0.0752
FL_BEGIN	CRA	10707	scaffold64655	3758	scaffold64655_3758	0.0001	4.11	0.2088	0.051
FL_BEGIN	CRA	17851	scaffold65668	536	scaffold65668_536	0	5.33	0.3147	0.0656
FL_BEGIN	CRA	17855	scaffold65668	686	scaffold65668_686	0	5.62	0.3283	0.0663
FL_BEGIN	FNPC	18434	scaffold6570	40590	scaffold6570_40590	0	4.47	-0.1845	0.0428
FL_BEGIN	FNPC	18510	scaffold6570	70720	scaffold6570_70720	0.0001	4.08	-0.2344	0.0574
FL_BEGIN	VDS	64796	scaffold65971	3677	scaffold65971_3677	0.0001	4.05	-0.2816	0.0694
FL_BEGIN	CRA	76064	scaffold66026	4267	scaffold66026_4267	0	4.76	0.2931	0.0655
FL_BEGIN	CRA	76065	scaffold66026	4341	scaffold66026_4341	0	5.07	0.2868	0.0617
FL_BEGIN	FNPC	38867	scaffold66059	519	scaffold66059_519	0.0001	4.28	-0.0792	0.0196
FL_BEGIN	CRA	89391	scaffold66257	4352	scaffold66257_4352	0.0001	4.08	0.2192	0.0538
FL_BEGIN	FNPC	89391	scaffold66257	4352	scaffold66257_4352	0	4.3	0.1511	0.0358
FL_BEGIN	VDS	82212	scaffold6722	104136	scaffold6722_104136	0	5.69	-0.2671	0.0536
FL_BEGIN	VDS	5159	scaffold67611	14621	scaffold67611_14621	0	4.49	-0.2264	0.0524
FL_BEGIN	CRA	456	scaffold68972	349	scaffold68972_349	0.0001	4.26	0.3103	0.0742
FL_BEGIN	CRA	45617	scaffold69461	26876	scaffold69461_26876	0	4.76	0.2766	0.0618
FL_BEGIN	VDS	45617	scaffold69461	26876	scaffold69461_26876	0	4.36	0.1955	0.0461
FL_BEGIN	VDS	49752	scaffold69611	1286	scaffold69611_1286	0.0001	4.29	-0.3015	0.0718
FL_BEGIN	CRA	12725	scaffold6970	1993	scaffold6970_1993	0	5.45	0.2604	0.0536
FL_BEGIN	CRA	61068	scaffold70528	331	scaffold70528_331	0	4.89	0.2019	0.0444
FL_BEGIN	VDS	39142	scaffold70577	8723	scaffold70577_8723	0	4.37	-0.2248	0.0529
FL_BEGIN	FNPC	28365	scaffold71136	2343	scaffold71136_2343	0.0001	4.05	0.2582	0.0636
FL_BEGIN	CRA	12456	scaffold71553	360	scaffold71553_360	0	5.38	0.4183	0.0867
FL_BEGIN	FNPC	12456	scaffold71553	360	scaffold71553_360	0	4.4	0.2507	0.0586
FL_BEGIN	VDS	66553	scaffold71914	1860	scaffold71914_1860	0	5.22	-0.4061	0.0858
FL_BEGIN	CRA	6349	scaffold71943	14294	scaffold71943_14294	0	4.54	0.358	0.0824
FL_BEGIN	FNPC	42283	scaffold72613	2483	scaffold72613_2483	0.0001	4.08	-0.1104	0.027
FL_BEGIN	CRA	46097	scaffold72672	10748	scaffold72672_10748	0	5.43	0.2814	0.058
FL_BEGIN	CRA	46100	scaffold72672	10863	scaffold72672_10863	0	4.36	0.2397	0.0565
FL_BEGIN	CRA	68290	scaffold73198	6238	scaffold73198_6238	0	5.14	0.1341	0.0286
FL_BEGIN	CRA	11358	scaffold73277	3647	scaffold73277_3647	0	5.97	0.3997	0.0778
FL_BEGIN	VDS	84252	scaffold73307	44160	scaffold73307_44160	0.0001	4.14	-0.2012	0.049
FL_BEGIN	VDS	74408	scaffold7346	8857	scaffold7346_8857	0	5.48	-0.2286	0.0469
FL_BEGIN	CRA	46444	scaffold73780	864	scaffold73780_864	0.0001	4.27	0.2359	0.0564
FL_BEGIN	CRA	30702	scaffold73915	9399	scaffold73915_9399	0	4.5	0.3093	0.0715
FL_BEGIN	CRA	30706	scaffold73915	9581	scaffold73915_9581	0	4.31	0.2657	0.0631
FL_BEGIN	CRA	28725	scaffold74027	6569	scaffold74027_6569	0	5.15	0.3621	0.0771
FL_BEGIN	FNPC	28725	scaffold74027	6569	scaffold74027_6569	0	4.47	0.2237	0.0518
FL_BEGIN	CRA	31011	scaffold74243	6002	scaffold74243_6002	0.0001	4.14	0.2289	0.0557
FL_BEGIN	CRA	17096	scaffold74513	2578	scaffold74513_2578	0	8.47	0.4653	0.0729
FL_BEGIN	FNPC	38374	scaffold7498	4259	scaffold7498_4259	0	4.78	-0.2065	0.048
FL_BEGIN	VDS	38374	scaffold7498	4259	scaffold7498_4259	0	5.88	-0.2635	0.0518
FL_BEGIN	FNPC	45343	scaffold750	4108	scaffold750_4108	0	4.45	0.2852	0.0662
FL_BEGIN	CRA	40812	scaffold75007	5873	scaffold75007_5873	0.0001	4.12	0.2962	0.0723
FL_BEGIN	FNPC	40812	scaffold75007	5873	scaffold75007_5873	0	4.93	0.2183	0.0476
FL_BEGIN	CRA	40815	scaffold75007	5941	scaffold75007_5941	0	4.34	0.2363	0.0559
FL_BEGIN	FNPC	40815	scaffold75007	5941	scaffold75007_5941	0	5.21	0.167	0.037
FL_BEGIN	CRA	62218	scaffold75529	10881	scaffold75529_10881	0.0001	4.15	0.1785	0.0434
FL_BEGIN	FNPC	44303	scaffold75550	6198	scaffold75550_6198	0.0001	4.28	0.121	0.0299
FL_BEGIN	CRA	20351	scaffold75585	247	scaffold75585_247	0.0001	4.28	0.3376	0.0805
FL_BEGIN	FNPC	32445	scaffold75920	9287	scaffold75920_9287	0.0001	4.23	0.1226	0.0305
FL_BEGIN	CRA	58321	scaffold7611	33156	scaffold7611_33156	0	4.99	0.3544	0.077
FL_BEGIN	CRA	58324	scaffold7611	33228	scaffold7611_33228	0	4.82	0.3479	0.0772
FL_BEGIN	CRA	58325	scaffold7611	33252	scaffold7611_33252	0	4.87	0.3498	0.0771
FL_BEGIN	CRA	58328	scaffold7611	33395	scaffold7611_33395	0	5	0.3616	0.0784
FL_BEGIN	CRA	55354	scaffold76589	5016	scaffold76589_5016	0	4.47	0.3341	0.0775
FL_BEGIN	VDS	2365	scaffold7691	10632	scaffold7691_10632	0	4.78	-0.2505	0.0559
FL_BEGIN	FNPC	1944	scaffold77429	3198	scaffold77429_3198	0	4.63	0.1265	0.0287
FL_BEGIN	FNPC	1945	scaffold77429	3233	scaffold77429_3233	0	4.56	0.1639	0.0375
FL_BEGIN	CRA	41521	scaffold79287	12594	scaffold79287_12594	0	4.51	0.1876	0.0433
FL_BEGIN	CRA	32347	scaffold795	17914	scaffold795_17914	0	6.06	0.2495	0.0481
FL_BEGIN	CRA	32349	scaffold795	17932	scaffold795_17932	0	5.99	0.2479	0.0481
FL_BEGIN	CRA	32351	scaffold795	17977	scaffold795_17977	0	6.12	0.2491	0.0477
FL_BEGIN	CRA	32352	scaffold795	17982	scaffold795_17982	0	6.1	0.2487	0.0477
FL_BEGIN	CRA	23517	scaffold80305	2714	scaffold80305_2714	0	5.01	0.32	0.0693
FL_BEGIN	CRA	34692	scaffold80551	9414	scaffold80551_9414	0	4.59	0.2002	0.0458
FL_BEGIN	FNPC	34692	scaffold80551	9414	scaffold80551_9414	0	5.04	0.1354	0.0305
FL_BEGIN	FNPC	11662	scaffold81513	3377	scaffold81513_3377	0.0001	4.12	0.1527	0.0386
FL_BEGIN	VDS	20391	scaffold8173	6792	scaffold8173_6792	0	5	-0.2817	0.0611
FL_BEGIN	CRA	5377	scaffold8190	14625	scaffold8190_14625	0	5.61	0.2962	0.0599
FL_BEGIN	CRA	5379	scaffold8190	14787	scaffold8190_14787	0	4.98	0.3472	0.0755
FL_BEGIN	CRA	5380	scaffold8190	14827	scaffold8190_14827	0	4.94	0.3452	0.0754
FL_BEGIN	CRA	5525	scaffold8190	82078	scaffold8190_82078	0	5.69	0.3693	0.074
FL_BEGIN	FNPC	5525	scaffold8190	82078	scaffold8190_82078	0	5.51	0.2491	0.0508
FL_BEGIN	CRA	19096	scaffold82158	8091	scaffold82158_8091	0	6.03	0.177	0.0342
FL_BEGIN	FNPC	31712	scaffold82491	3042	scaffold82491_3042	0	4.41	0.094	0.0229
FL_BEGIN	CRA	377	scaffold8278	3835	scaffold8278_3835	0	4.76	0.368	0.0823
FL_BEGIN	CRA	10726	scaffold8289	3095	scaffold8289_3095	0	4.55	0.2628	0.0604
FL_BEGIN	FNPC	10726	scaffold8289	3095	scaffold8289_3095	0	4.64	0.1817	0.0412
FL_BEGIN	CRA	10768	scaffold8289	9139	scaffold8289_9139	0	4.47	0.1523	0.0354
FL_BEGIN	FNPC	10768	scaffold8289	9139	scaffold8289_9139	0.0001	4.27	0.1031	0.0246
FL_BEGIN	CRA	40765	scaffold8391	22335	scaffold8391_22335	0	4.34	0.2288	0.0541
FL_BEGIN	FNPC	57339	scaffold844	11497	scaffold844_11497	0	4.54	0.3384	0.0809
FL_BEGIN	CRA	19694	scaffold85462	6731	scaffold85462_6731	0	4.35	0.3083	0.0728
FL_BEGIN	CRA	19696	scaffold85462	6840	scaffold85462_6840	0.0001	4.24	0.2906	0.0697
FL_BEGIN	CRA	94347	scaffold85599	4188	scaffold85599_4188	0	5.02	0.2776	0.0601
FL_BEGIN	CRA	94349	scaffold85599	4226	scaffold85599_4226	0	4.76	0.267	0.0597
FL_BEGIN	FNPC	36145	scaffold85837	14019	scaffold85837_14019	0.0001	4.22	0.1319	0.0317
FL_BEGIN	VDS	659	scaffold8663	42912	scaffold8663_42912	0.0001	4.12	-0.207	0.0505
FL_BEGIN	VDS	88584	scaffold89438	4695	scaffold89438_4695	0	4.31	-0.1123	0.0266
FL_BEGIN	CRA	53631	scaffold89872	5477	scaffold89872_5477	0	4.51	0.2577	0.0595
FL_BEGIN	CRA	53633	scaffold89872	5613	scaffold89872_5613	0	4.46	0.2665	0.0619
FL_BEGIN	CRA	37545	scaffold90157	10852	scaffold90157_10852	0	4.94	0.3729	0.0815
FL_BEGIN	FNPC	12704	scaffold90232	1793	scaffold90232_1793	0	4.74	0.2397	0.0536
FL_BEGIN	VDS	53964	scaffold9051	10422	scaffold9051_10422	0	4.48	-0.204	0.0473
FL_BEGIN	CRA	72423	scaffold909	7484	scaffold909_7484	0	4.5	0.2324	0.0537
FL_BEGIN	VDS	58699	scaffold9167	78919	scaffold9167_78919	0	4.5	-0.1999	0.0463
FL_BEGIN	FNPC	59808	scaffold92247	11528	scaffold92247_11528	0.0001	4.27	0.1093	0.026
FL_BEGIN	FNPC	81095	scaffold925	20963	scaffold925_20963	0	4.43	0.123	0.0298
FL_BEGIN	CRA	81096	scaffold925	20975	scaffold925_20975	0	4.99	0.1435	0.0311
FL_BEGIN	FNPC	81096	scaffold925	20975	scaffold925_20975	0	4.49	0.0921	0.0213
FL_BEGIN	FNPC	81125	scaffold925	26994	scaffold925_26994	0	4.54	0.0905	0.0208
FL_BEGIN	FNPC	81130	scaffold925	33853	scaffold925_33853	0	5.48	0.091	0.0186
FL_BEGIN	VDS	81130	scaffold925	33853	scaffold925_33853	0	5.48	0.1	0.0205
FL_BEGIN	CRA	81131	scaffold925	34127	scaffold925_34127	0	4.72	0.1343	0.0302
FL_BEGIN	FNPC	81131	scaffold925	34127	scaffold925_34127	0	5.51	0.0983	0.02
FL_BEGIN	VDS	81131	scaffold925	34127	scaffold925_34127	0	5.76	0.1101	0.0219
FL_BEGIN	FNPC	81132	scaffold925	34239	scaffold925_34239	0	5.13	0.1034	0.022
FL_BEGIN	VDS	81132	scaffold925	34239	scaffold925_34239	0	4.86	0.1117	0.0246
FL_BEGIN	FNPC	81143	scaffold925	36594	scaffold925_36594	0	5.47	0.0987	0.0202
FL_BEGIN	VDS	81143	scaffold925	36594	scaffold925_36594	0.0001	4.26	0.0935	0.0223
FL_BEGIN	FNPC	81146	scaffold925	36698	scaffold925_36698	0	4.76	0.0877	0.0195
FL_BEGIN	FNPC	81147	scaffold925	36722	scaffold925_36722	0	5.44	0.0913	0.0197
FL_BEGIN	FNPC	81157	scaffold925	37096	scaffold925_37096	0	4.47	0.0863	0.0208
FL_BEGIN	FNPC	81158	scaffold925	37101	scaffold925_37101	0	4.63	0.0913	0.0207
FL_BEGIN	FNPC	81160	scaffold925	37111	scaffold925_37111	0	4.72	0.0956	0.0214
FL_BEGIN	FNPC	81163	scaffold925	37213	scaffold925_37213	0	5.62	0.0965	0.0205
FL_BEGIN	FNPC	81164	scaffold925	37265	scaffold925_37265	0	5.06	0.0916	0.0206
FL_BEGIN	FNPC	81165	scaffold925	37280	scaffold925_37280	0	6.12	0.1039	0.0199
FL_BEGIN	FNPC	81166	scaffold925	37297	scaffold925_37297	0	5.46	0.0947	0.0204
FL_BEGIN	FNPC	81168	scaffold925	37350	scaffold925_37350	0	6.74	0.1022	0.0196
FL_BEGIN	FNPC	81169	scaffold925	39267	scaffold925_39267	0	4.4	0.1105	0.0259
FL_BEGIN	CRA	81171	scaffold925	39301	scaffold925_39301	0.0001	4.2	0.1666	0.0402
FL_BEGIN	FNPC	81171	scaffold925	39301	scaffold925_39301	0	5.07	0.1249	0.0268
FL_BEGIN	CRA	81172	scaffold925	39320	scaffold925_39320	0.0001	4.14	0.1586	0.0386
FL_BEGIN	FNPC	81172	scaffold925	39320	scaffold925_39320	0	4.99	0.1138	0.0258
FL_BEGIN	CRA	81173	scaffold925	39325	scaffold925_39325	0	4.39	0.1653	0.0388
FL_BEGIN	FNPC	81173	scaffold925	39325	scaffold925_39325	0	4.91	0.1187	0.026
FL_BEGIN	CRA	81174	scaffold925	39331	scaffold925_39331	0	4.38	0.1656	0.0389
FL_BEGIN	FNPC	81174	scaffold925	39331	scaffold925_39331	0	5.22	0.1181	0.0261
FL_BEGIN	CRA	81175	scaffold925	39336	scaffold925_39336	0.0001	4.17	0.1759	0.0426
FL_BEGIN	FNPC	81175	scaffold925	39336	scaffold925_39336	0	4.57	0.125	0.0286
FL_BEGIN	CRA	81177	scaffold925	39349	scaffold925_39349	0.0001	4.16	0.1598	0.0388
FL_BEGIN	FNPC	81177	scaffold925	39349	scaffold925_39349	0	4.77	0.1125	0.0261
FL_BEGIN	FNPC	81183	scaffold925	39471	scaffold925_39471	0.0001	4.17	0.1121	0.0271
FL_BEGIN	CRA	83638	scaffold936	10809	scaffold936_10809	0	4.36	0.2096	0.0494
FL_BEGIN	CRA	83647	scaffold936	10977	scaffold936_10977	0.0001	4.28	0.2034	0.0485
FL_BEGIN	CRA	83649	scaffold936	11020	scaffold936_11020	0.0001	4.13	0.2021	0.0492
FL_BEGIN	FNPC	109939	scaffold94844	438	scaffold94844_438	0.0001	4.08	0.2125	0.052
FL_BEGIN	VDS	91429	scaffold956	11126	scaffold956_11126	0	4.3	0.0968	0.023
FL_BEGIN	CRA	77570	scaffold95939	791	scaffold95939_791	0	5.08	0.2259	0.0485
FL_BEGIN	FNPC	77570	scaffold95939	791	scaffold95939_791	0	4.67	0.1465	0.033
FL_BEGIN	FNPC	45098	scaffold96079	2930	scaffold96079_2930	0	4.59	-0.1051	0.025
FL_BEGIN	CRA	16204	scaffold96154	449	scaffold96154_449	0.0001	4.29	0.3079	0.0733
FL_BEGIN	FNPC	16204	scaffold96154	449	scaffold96154_449	0.0001	4.28	0.2178	0.0518
FL_BEGIN	VDS	16212	scaffold96154	627	scaffold96154_627	0.0001	4.08	0.1736	0.0426
FL_BEGIN	CRA	86621	scaffold96275	20809	scaffold96275_20809	0	5.14	0.1582	0.0338
FL_BEGIN	CRA	86625	scaffold96275	20943	scaffold96275_20943	0	4.32	0.141	0.0334
FL_BEGIN	CRA	84994	scaffold9650	5810	scaffold9650_5810	0	4.44	0.2875	0.067
FL_BEGIN	CRA	91340	scaffold96613	9997	scaffold96613_9997	0	5.02	0.1597	0.0346
FL_BEGIN	CRA	10320	scaffold96765	1137	scaffold96765_1137	0	4.47	0.2616	0.0607
FL_BEGIN	FNPC	10320	scaffold96765	1137	scaffold96765_1137	0	4.68	0.1801	0.0406
FL_BEGIN	CRA	3347	scaffold969	3817	scaffold969_3817	0	4.39	0.3359	0.0788
FL_BEGIN	FNPC	92611	scaffold9746	24966	scaffold9746_24966	0	4.38	-0.0993	0.0242
FL_BEGIN	VDS	45270	scaffold98093	4780	scaffold98093_4780	0	4.89	0.2759	0.0606
FL_BEGIN	FNPC	57933	scaffold9900	10497	scaffold9900_10497	0.0001	4.28	0.2292	0.0567
FL_BEGIN	CRA	57953	scaffold9900	12172	scaffold9900_12172	0.0001	4.1	0.1978	0.0484
FL_BEGIN	FNPC	57953	scaffold9900	12172	scaffold9900_12172	0	4.66	0.1472	0.0332
FL_BEGIN	CRA	57961	scaffold9900	12317	scaffold9900_12317	0	4.38	0.2716	0.0639
FL_BEGIN	FNPC	57898	scaffold9900	9285	scaffold9900_9285	0	5.41	0.1616	0.035
FL_BEGIN	FNPC	57913	scaffold9900	9561	scaffold9900_9561	0	4.93	0.1708	0.039
FL_BEGIN	FNPC	57916	scaffold9900	9616	scaffold9900_9616	0	4.34	0.167	0.0394
FL_BEGIN	CRA	57925	scaffold9900	9759	scaffold9900_9759	0	6.07	0.2779	0.0535
FL_BEGIN	FNPC	57925	scaffold9900	9759	scaffold9900_9759	0	5.58	0.1713	0.0365
FL_FULL	FNPC	88985	scaffold3996	13602	scaffold3996_13602	0	12.35	-0.4235	0.0585
FL_FULL	VDS	60320	C32037251	132	C32037251_132	0.0001	4.2	-0.2004	0.0501
FL_FULL	VDS	60321	C32037251	187	C32037251_187	0.0001	4.15	-0.2049	0.0516
FL_FULL	FNPC	98852	scaffold44962	5268	scaffold44962_5268	0	12.25	-0.3805	0.0528
FL_FULL	VDS	50511	C32042317	138	C32042317_138	0	4.68	-0.3089	0.0726
FL_FULL	FNPC	99181	scaffold112592	5807	scaffold112592_5807	0	11.66	-0.3135	0.0446
FL_FULL	VDS	50512	C32042317	287	C32042317_287	0	15	-0.6757	0.0656
FL_FULL	FNPC	99307	scaffold20263	11932	scaffold20263_11932	0	11.66	-0.3749	0.0534
FL_FULL	VDS	81367	C32044523	1028	C32044523_1028	0	7.2	-0.397	0.0734
FL_FULL	FNPC	31264	scaffold46379	4476	scaffold46379_4476	0	11.66	-0.3371	0.048
FL_FULL	VDS	81366	C32044523	810	C32044523_810	0	5.8	-0.3426	0.0676
FL_FULL	VDS	79148	C32045673	614	C32045673_614	0	6.54	-0.263	0.0513
FL_FULL	VDS	90826	C32048201	984	C32048201_984	0	9.59	-0.4927	0.071
FL_FULL	FNPC	99196	scaffold112592	6357	scaffold112592_6357	0	11.62	-0.3265	0.0466
FL_FULL	FNPC	80512	scaffold1428	12680	scaffold1428_12680	0	11.56	-0.3721	0.0532
FL_FULL	FNPC	80187	scaffold3409	49607	scaffold3409_49607	0	11.41	-0.4073	0.0587
FL_FULL	FNPC	90905	scaffold1423	5234	scaffold1423_5234	0	11.38	-0.3216	0.0464
FL_FULL	FNPC	77327	scaffold22950	412	scaffold22950_412	0	11.26	-0.3402	0.0494
FL_FULL	VDS	7461	C32060055	214	C32060055_214	0	4.32	-0.2258	0.0534
FL_FULL	FNPC	63506	scaffold42042	10003	scaffold42042_10003	0	11.09	-0.3253	0.0476
FL_FULL	FNPC	96777	scaffold135149	433	scaffold135149_433	0	11	-0.3152	0.0463
FL_FULL	FNPC	22104	scaffold4294	6646	scaffold4294_6646	0	11	-0.2872	0.0422
FL_FULL	FNPC	3192	scaffold81262	7391	scaffold81262_7391	0	11	-0.3032	0.0445
FL_FULL	VDS	52892	C32061477	937	C32061477_937	0	4.42	-0.158	0.0384
FL_FULL	VDS	99102	C32064647	1099	C32064647_1099	0	4.8	-0.2816	0.0652
FL_FULL	FNPC	50852	scaffold72808	23566	scaffold72808_23566	0	10.93	-0.3213	0.0474
FL_FULL	FNPC	89055	scaffold728	58684	scaffold728_58684	0	10.77	-0.3812	0.0566
FL_FULL	FNPC	77323	scaffold22950	104	scaffold22950_104	0	10.66	-0.3046	0.041
FL_FULL	VDS	31273	C32065617	1053	C32065617_1053	0	4.63	-0.3093	0.0732
FL_FULL	FNPC	99191	scaffold112592	6178	scaffold112592_6178	0	10.62	-0.3452	0.0466
FL_FULL	FNPC	31268	scaffold46379	4632	scaffold46379_4632	0	10.54	-0.3475	0.0471
FL_FULL	CRA	75872	C32069889	1222	C32069889_1222	0	4.73	0.1866	0.0419
FL_FULL	CRA	75873	C32069889	1259	C32069889_1259	0	4.38	0.1786	0.042
FL_FULL	CRA	75868	C32069889	804	C32069889_804	0.0001	4.28	0.1793	0.0427
FL_FULL	VDS	13300	C32071497	1161	C32071497_1161	0.0001	4.3	-0.1508	0.0372
FL_FULL	VDS	99576	C32075003	757	C32075003_757	0	5.78	-0.2121	0.042
FL_FULL	VDS	99577	C32075003	777	C32075003_777	0	6.77	-0.2165	0.0414
FL_FULL	FNPC	80226	scaffold30972	7496	scaffold30972_7496	0	10.49	-0.3409	0.0514
FL_FULL	VDS	37240	C32075515	184	C32075515_184	0.0001	4.28	-0.3378	0.0804
FL_FULL	VDS	64837	C32076497	420	C32076497_420	0	4.39	-0.2514	0.0589
FL_FULL	VDS	55575	C32077645	297	C32077645_297	0	5.28	-0.2825	0.0591
FL_FULL	FNPC	70910	scaffold15717	334938	scaffold15717_334938	0	10.45	-0.3646	0.0497
FL_FULL	FNPC	58416	scaffold36833	17543	scaffold36833_17543	0	10.44	-0.3051	0.0461
FL_FULL	CRA	10144	C32082959	1531	C32082959_1531	0.0001	4.05	0.1162	0.0286
FL_FULL	VDS	40028	C32086323	1002	C32086323_1002	0	4.42	-0.2456	0.0573
FL_FULL	FNPC	70913	scaffold15717	334978	scaffold15717_334978	0	10.42	-0.3359	0.0459
FL_FULL	FNPC	59318	scaffold12837	1153	scaffold12837_1153	0	10.4	-0.4616	0.0632
FL_FULL	FNPC	70912	scaffold15717	334944	scaffold15717_334944	0	10.38	-0.3543	0.0485
FL_FULL	VDS	33548	C32092297	936	C32092297_936	0	4.97	-0.308	0.0668
FL_FULL	FNPC	45867	scaffold41368	7433	scaffold41368_7433	0	10.37	-0.2923	0.0443
FL_FULL	FNPC	88984	scaffold3996	13591	scaffold3996_13591	0	10.33	-0.4214	0.0579
FL_FULL	FNPC	5201	scaffold671	1466	scaffold671_1466	0	10.33	-0.3746	0.0569
FL_FULL	FNPC	89054	scaffold728	58679	scaffold728_58679	0	10.14	-0.3678	0.0564
FL_FULL	VDS	12398	C32099241	1057	C32099241_1057	0	4.84	-0.2793	0.0616
FL_FULL	FNPC	61425	scaffold97294	2668	scaffold97294_2668	0	10.11	-0.3401	0.0523
FL_FULL	VDS	38968	C32107677	1025	C32107677_1025	0	4.56	-0.4092	0.0976
FL_FULL	VDS	81747	C32108275	2322	C32108275_2322	0.0001	4.21	-0.1588	0.0397
FL_FULL	CRA	14126	C32110397	2120	C32110397_2120	0	4.66	0.1421	0.0322
FL_FULL	FNPC	99198	scaffold112592	6370	scaffold112592_6370	0	10.04	-0.3303	0.0462
FL_FULL	FNPC	16348	scaffold1258	18460	scaffold1258_18460	0	10.02	-0.2407	0.0372
FL_FULL	VDS	28005	scaffold10005	173186	scaffold10005_173186	0	9.99	-0.3668	0.0568
FL_FULL	VDS	28007	scaffold10005	173201	scaffold10005_173201	0	9.61	-0.3342	0.0481
FL_FULL	VDS	28012	scaffold10005	173315	scaffold10005_173315	0	6.83	-0.2869	0.0546
FL_FULL	VDS	28035	scaffold10005	240020	scaffold10005_240020	0.0001	4.05	-0.2182	0.0537
FL_FULL	VDS	28050	scaffold10005	242128	scaffold10005_242128	0.0001	4.24	-0.1965	0.047
FL_FULL	FNPC	70924	scaffold15717	335384	scaffold15717_335384	0	10.01	-0.3154	0.0487
FL_FULL	FNPC	70921	scaffold15717	335186	scaffold15717_335186	0	9.98	-0.3055	0.0473
FL_FULL	FNPC	80508	scaffold1428	12559	scaffold1428_12559	0	9.9	-0.3818	0.0593
FL_FULL	FNPC	16292	scaffold16996	41000	scaffold16996_41000	0	9.89	-0.3496	0.0494
FL_FULL	VDS	97415	scaffold100096	8712	scaffold100096_8712	0	10.68	-0.5306	0.0792
FL_FULL	VDS	58145	scaffold10046	3725	scaffold10046_3725	0	9.11	-0.4315	0.0702
FL_FULL	VDS	24377	scaffold1007	3528	scaffold1007_3528	0	5.15	-0.2941	0.0654
FL_FULL	VDS	24382	scaffold1007	3639	scaffold1007_3639	0	4.51	-0.2514	0.0579
FL_FULL	FNPC	90160	scaffold13758	24595	scaffold13758_24595	0	9.84	-0.2824	0.04
FL_FULL	VDS	79308	scaffold1008	33494	scaffold1008_33494	0	5.52	-0.4914	0.1
FL_FULL	FNPC	71742	scaffold89317	9299	scaffold89317_9299	0	9.82	-0.2863	0.0447
FL_FULL	FNPC	97415	scaffold100096	8712	scaffold100096_8712	0	9.81	-0.3405	0.0532
FL_FULL	CRA	33622	scaffold10088	31877	scaffold10088_31877	0	6	0.3078	0.0597
FL_FULL	FNPC	64945	scaffold57508	30868	scaffold57508_30868	0	9.78	-0.3117	0.0444
FL_FULL	FNPC	8837	scaffold27873	3193	scaffold27873_3193	0	9.77	-0.4078	0.0639
FL_FULL	FNPC	28383	scaffold69832	1032	scaffold69832_1032	0	9.76	-0.3502	0.0549
FL_FULL	FNPC	952	scaffold45775	29536	scaffold45775_29536	0	9.75	-0.3772	0.0591
FL_FULL	FNPC	26329	scaffold4233	5883	scaffold4233_5883	0	9.74	-0.2915	0.0457
FL_FULL	VDS	75142	scaffold10106	8960	scaffold10106_8960	0.0001	4.24	-0.1519	0.0363
FL_FULL	FNPC	70909	scaffold15717	334893	scaffold15717_334893	0	9.73	-0.3111	0.0444
FL_FULL	FNPC	80506	scaffold1428	12313	scaffold1428_12313	0	9.68	-0.3338	0.0478
FL_FULL	FNPC	59362	scaffold12837	3120	scaffold12837_3120	0	9.67	-0.3346	0.0527
FL_FULL	VDS	36553	scaffold101128	4118	scaffold101128_4118	0	4.54	-0.3558	0.0816
FL_FULL	VDS	91877	scaffold10120	81840	scaffold10120_81840	0	5.85	-0.3501	0.0688
FL_FULL	FNPC	80188	scaffold3409	49632	scaffold3409_49632	0	9.63	-0.4103	0.059
FL_FULL	FNPC	26681	scaffold16431	11471	scaffold16431_11471	0	9.62	-0.3559	0.0512
FL_FULL	VDS	5260	scaffold101555	2134	scaffold101555_2134	0.0001	4.11	-0.1625	0.0396
FL_FULL	VDS	46508	scaffold101643	724	scaffold101643_724	0	5.53	-0.1589	0.034
FL_FULL	FNPC	8834	scaffold27873	3085	scaffold27873_3085	0	9.62	-0.4433	0.0638
FL_FULL	VDS	77829	scaffold10176	16016	scaffold10176_16016	0	6.02	-0.1855	0.0358
FL_FULL	VDS	46843	scaffold101821	1270	scaffold101821_1270	0	4.75	-0.3154	0.0704
FL_FULL	FNPC	9681	scaffold20389	15735	scaffold20389_15735	0	9.56	-0.2884	0.0457
FL_FULL	CRA	85425	scaffold102024	2721	scaffold102024_2721	0	4.6	0.3135	0.0715
FL_FULL	FNPC	77326	scaffold22950	331	scaffold22950_331	0	9.51	-0.3323	0.0482
FL_FULL	FNPC	94057	scaffold39351	26589	scaffold39351_26589	0	9.5	-0.2583	0.0411
FL_FULL	VDS	86635	scaffold102209	8188	scaffold102209_8188	0	4.75	-0.32	0.0714
FL_FULL	FNPC	418	scaffold3270	7872	scaffold3270_7872	0	9.46	-0.3991	0.058
FL_FULL	VDS	86636	scaffold102209	8195	scaffold102209_8195	0	4.65	-0.317	0.0717
FL_FULL	FNPC	49925	scaffold29315	5474	scaffold29315_5474	0	9.45	-0.3402	0.0542
FL_FULL	VDS	86638	scaffold102209	8264	scaffold102209_8264	0	4.49	-0.3101	0.0716
FL_FULL	FNPC	92022	scaffold5396	8654	scaffold5396_8654	0	9.42	-0.3534	0.0564
FL_FULL	VDS	86639	scaffold102209	8273	scaffold102209_8273	0	4.52	-0.3112	0.0715
FL_FULL	FNPC	50832	scaffold608	7768	scaffold608_7768	0	9.42	-0.2778	0.0444
FL_FULL	VDS	86640	scaffold102209	8298	scaffold102209_8298	0	4.48	-0.31	0.0717
FL_FULL	FNPC	34541	scaffold37198	15601	scaffold37198_15601	0	9.41	-0.307	0.0491
FL_FULL	FNPC	63908	scaffold59037	852	scaffold59037_852	0	9.41	-0.3424	0.05
FL_FULL	FNPC	426	scaffold3270	27947	scaffold3270_27947	0	9.39	-0.4169	0.0609
FL_FULL	FNPC	455	scaffold3270	29874	scaffold3270_29874	0	9.35	-0.3784	0.0554
FL_FULL	FNPC	47836	scaffold24469	8028	scaffold24469_8028	0	9.32	-0.3287	0.0528
FL_FULL	VDS	22367	scaffold10261	20395	scaffold10261_20395	0	6.2	-0.4523	0.0857
FL_FULL	CRA	66188	scaffold10264	38565	scaffold10264_38565	0	4.32	0.2506	0.0594
FL_FULL	FNPC	82118	scaffold127303	3691	scaffold127303_3691	0	9.31	-0.2513	0.0404
FL_FULL	FNPC	94023	scaffold39351	12086	scaffold39351_12086	0	9.31	-0.4153	0.061
FL_FULL	VDS	28344	scaffold10336	11857	scaffold10336_11857	0.0001	4.06	-0.3373	0.0829
FL_FULL	FNPC	54786	scaffold6515	6679	scaffold6515_6679	0	9.3	-0.2736	0.0402
FL_FULL	VDS	28365	scaffold10336	17027	scaffold10336_17027	0	4.98	-0.4646	0.1007
FL_FULL	VDS	28481	scaffold10336	39364	scaffold10336_39364	0	4.72	-0.1545	0.0361
FL_FULL	VDS	54036	scaffold103514	717	scaffold103514_717	0	5.13	-0.2854	0.0607
FL_FULL	CRA	87982	scaffold10359	1588	scaffold10359_1588	0	5.04	0.1585	0.0342
FL_FULL	CRA	87984	scaffold10359	1597	scaffold10359_1597	0	5.45	0.1717	0.0353
FL_FULL	CRA	87987	scaffold10359	1637	scaffold10359_1637	0	6.83	0.1954	0.035
FL_FULL	CRA	87988	scaffold10359	1678	scaffold10359_1678	0	6.77	0.1928	0.0347
FL_FULL	CRA	87992	scaffold10359	1800	scaffold10359_1800	0	5.88	0.1819	0.0357
FL_FULL	CRA	87995	scaffold10359	1837	scaffold10359_1837	0	6.03	0.1835	0.0355
FL_FULL	CRA	87996	scaffold10359	1863	scaffold10359_1863	0	5.82	0.181	0.0358
FL_FULL	CRA	87997	scaffold10359	1899	scaffold10359_1899	0	6.04	0.1843	0.0356
FL_FULL	CRA	87998	scaffold10359	1913	scaffold10359_1913	0	5.96	0.1841	0.0358
FL_FULL	VDS	88026	scaffold10359	28574	scaffold10359_28574	0	4.58	-0.2395	0.0547
FL_FULL	FNPC	16352	scaffold1258	18605	scaffold1258_18605	0	9.26	-0.2295	0.037
FL_FULL	CRA	88008	scaffold10359	4794	scaffold10359_4794	0	4.7	0.1461	0.0329
FL_FULL	FNPC	34539	scaffold37198	15561	scaffold37198_15561	0	9.25	-0.3025	0.0488
FL_FULL	FNPC	63818	scaffold78543	852	scaffold78543_852	0	9.24	-0.2899	0.0468
FL_FULL	VDS	29630	scaffold103693	8583	scaffold103693_8583	0	4.54	-0.2119	0.0486
FL_FULL	VDS	29631	scaffold103693	8608	scaffold103693_8608	0.0001	4.25	-0.24	0.0573
FL_FULL	VDS	89326	scaffold10371	11548	scaffold10371_11548	0	6.41	-0.3694	0.0686
FL_FULL	FNPC	59356	scaffold12837	2880	scaffold12837_2880	0	9.23	-0.36	0.0532
FL_FULL	VDS	89328	scaffold10371	11617	scaffold10371_11617	0	10.75	-0.5978	0.0801
FL_FULL	FNPC	60776	scaffold39133	9090	scaffold39133_9090	0	9.22	0.2426	0.0392
FL_FULL	VDS	7756	scaffold10393	2657	scaffold10393_2657	0.0001	4.05	-0.2502	0.0639
FL_FULL	FNPC	50638	scaffold782	58668	scaffold782_58668	0	9.2	-0.3032	0.049
FL_FULL	VDS	35441	scaffold10396	5995	scaffold10396_5995	0	5.76	-0.3725	0.0739
FL_FULL	VDS	97128	scaffold104155	8610	scaffold104155_8610	0.0001	4.17	-0.152	0.0367
FL_FULL	FNPC	99201	scaffold112592	6500	scaffold112592_6500	0	9.08	-0.3047	0.0496
FL_FULL	VDS	66948	scaffold10448	30099	scaffold10448_30099	0.0001	4.18	-0.1326	0.0332
FL_FULL	VDS	66953	scaffold10448	30204	scaffold10448_30204	0.0001	4.13	-0.1713	0.0432
FL_FULL	VDS	85506	scaffold104659	1034	scaffold104659_1034	0	5.46	-0.4019	0.0866
FL_FULL	FNPC	12170	scaffold15835	3928	scaffold15835_3928	0	9.07	-0.2833	0.0423
FL_FULL	VDS	71752	scaffold10494	18482	scaffold10494_18482	0.0001	4.12	-0.1783	0.0451
FL_FULL	VDS	71759	scaffold10494	19759	scaffold10494_19759	0.0001	4.29	-0.2442	0.058
FL_FULL	VDS	71765	scaffold10494	21041	scaffold10494_21041	0	5.03	-0.2507	0.054
FL_FULL	VDS	1598	scaffold10533	4475	scaffold10533_4475	0	5.69	-0.2973	0.0626
FL_FULL	VDS	1599	scaffold10533	4485	scaffold10533_4485	0	4.45	-0.2856	0.0663
FL_FULL	VDS	2906	scaffold105412	5451	scaffold105412_5451	0	4.54	-0.1857	0.0444
FL_FULL	VDS	43501	scaffold10555	4409	scaffold10555_4409	0.0001	4.06	-0.2283	0.0561
FL_FULL	CRA	94091	scaffold106174	6065	scaffold106174_6065	0	4.78	0.2823	0.063
FL_FULL	VDS	63326	scaffold106236	143	scaffold106236_143	0	5.05	-0.2494	0.0561
FL_FULL	VDS	63327	scaffold106236	167	scaffold106236_167	0	5.56	-0.3391	0.0687
FL_FULL	VDS	63329	scaffold106236	222	scaffold106236_222	0	5.2	-0.2175	0.0459
FL_FULL	VDS	63330	scaffold106236	282	scaffold106236_282	0	5.09	-0.2271	0.0509
FL_FULL	VDS	63331	scaffold106236	302	scaffold106236_302	0	6.08	-0.2785	0.0534
FL_FULL	FNPC	99195	scaffold21827	3966	scaffold21827_3966	0	9.04	-0.2717	0.0444
FL_FULL	VDS	63332	scaffold106236	307	scaffold106236_307	0	7.57	-0.4259	0.0713
FL_FULL	CRA	70404	scaffold10626	24463	scaffold10626_24463	0	4.57	0.3017	0.0691
FL_FULL	FNPC	54788	scaffold6515	6694	scaffold6515_6694	0	9.01	-0.2674	0.0401
FL_FULL	CRA	48814	scaffold106571	259	scaffold106571_259	0	4.66	0.2981	0.0675
FL_FULL	FNPC	99194	scaffold112592	6243	scaffold112592_6243	0	8.98	-0.3127	0.047
FL_FULL	FNPC	5198	scaffold671	1373	scaffold671_1373	0	8.95	-0.3664	0.0552
FL_FULL	FNPC	80150	scaffold3409	40297	scaffold3409_40297	0	8.93	-0.3651	0.0551
FL_FULL	FNPC	26453	scaffold2404	6649	scaffold2404_6649	0	8.91	-0.2955	0.0486
FL_FULL	VDS	7240	scaffold106881	116	scaffold106881_116	0.0001	4.15	-0.3662	0.0888
FL_FULL	FNPC	22276	scaffold96457	6460	scaffold96457_6460	0	8.89	-0.3723	0.0613
FL_FULL	FNPC	79308	scaffold1008	33494	scaffold1008_33494	0	8.87	-0.4105	0.0622
FL_FULL	FNPC	55215	scaffold12543	85776	scaffold12543_85776	0	8.85	-0.3399	0.0561
FL_FULL	FNPC	12198	scaffold15835	9646	scaffold15835_9646	0	8.85	-0.2721	0.045
FL_FULL	VDS	822	scaffold10714	14433	scaffold10714_14433	0	4.84	-0.2555	0.0589
FL_FULL	FNPC	26679	scaffold16431	11431	scaffold16431_11431	0	8.75	-0.3187	0.0487
FL_FULL	FNPC	63915	scaffold59037	987	scaffold59037_987	0	8.74	-0.2991	0.0498
FL_FULL	FNPC	107334	scaffold22203	41228	scaffold22203_41228	0	8.72	-0.2612	0.04
FL_FULL	FNPC	94034	scaffold39351	15571	scaffold39351_15571	0	8.68	-0.3406	0.0568
FL_FULL	VDS	36776	scaffold108020	571	scaffold108020_571	0	8.1	-0.5411	0.0868
FL_FULL	VDS	36779	scaffold108020	688	scaffold108020_688	0	4.9	-0.3191	0.0731
FL_FULL	VDS	23721	scaffold108147	2386	scaffold108147_2386	0.0001	4.14	-0.1125	0.0283
FL_FULL	VDS	17	scaffold10829	11305	scaffold10829_11305	0	5.12	-0.2912	0.065
FL_FULL	VDS	4	scaffold10829	2711	scaffold10829_2711	0	4.37	-0.2374	0.058
FL_FULL	VDS	39	scaffold10829	35052	scaffold10829_35052	0	4.95	-0.2065	0.047
FL_FULL	VDS	41	scaffold10829	35087	scaffold10829_35087	0	4.68	-0.1675	0.0377
FL_FULL	VDS	8	scaffold10829	3732	scaffold10829_3732	0	5.84	-0.2649	0.055
FL_FULL	VDS	48	scaffold10829	39424	scaffold10829_39424	0	5.66	-0.2447	0.0491
FL_FULL	VDS	49	scaffold10829	39451	scaffold10829_39451	0	13.36	-0.3977	0.0527
FL_FULL	VDS	50	scaffold10829	39603	scaffold10829_39603	0	4.87	-0.1979	0.0455
FL_FULL	VDS	51	scaffold10829	39702	scaffold10829_39702	0	10.57	-0.3472	0.0521
FL_FULL	FNPC	75204	scaffold2306	30743	scaffold2306_30743	0	8.67	-0.305	0.051
FL_FULL	VDS	20468	scaffold10839	10139	scaffold10839_10139	0	4.98	-0.3579	0.0776
FL_FULL	FNPC	85323	scaffold32095	8460	scaffold32095_8460	0	8.66	-0.3633	0.0559
FL_FULL	FNPC	13508	scaffold52136	3722	scaffold52136_3722	0	8.64	-0.3365	0.0518
FL_FULL	FNPC	68905	scaffold12051	6091	scaffold12051_6091	0	8.62	-0.2608	0.0437
FL_FULL	FNPC	38052	scaffold17726	6252	scaffold17726_6252	0	8.6	-0.3704	0.0621
FL_FULL	FNPC	61828	scaffold18191	22076	scaffold18191_22076	0	8.6	-0.2788	0.0431
FL_FULL	VDS	57991	scaffold108989	266	scaffold108989_266	0.0001	4.27	-0.2572	0.0613
FL_FULL	VDS	82962	scaffold109135	14236	scaffold109135_14236	0	4.85	-0.2216	0.0511
FL_FULL	FNPC	97663	scaffold8369	5590	scaffold8369_5590	0	8.6	-0.3304	0.0511
FL_FULL	VDS	70972	scaffold10940	34593	scaffold10940_34593	0	5.12	-0.2407	0.0537
FL_FULL	VDS	25535	scaffold10943	7294	scaffold10943_7294	0	5.46	-0.3019	0.0619
FL_FULL	VDS	106299	scaffold109492	6155	scaffold109492_6155	0	8.94	-0.3368	0.0508
FL_FULL	VDS	106304	scaffold109492	6388	scaffold109492_6388	0	10.83	-0.3568	0.0529
FL_FULL	VDS	106317	scaffold109492	6776	scaffold109492_6776	0	6.22	-0.2415	0.0484
FL_FULL	VDS	8386	scaffold10957	817	scaffold10957_817	0.0001	4.15	-0.2319	0.0563
FL_FULL	VDS	16984	scaffold109924	3895	scaffold109924_3895	0	4.79	-0.3386	0.0785
FL_FULL	VDS	79482	scaffold110232	358	scaffold110232_358	0	6.15	-0.3429	0.0692
FL_FULL	VDS	58671	scaffold11044	66745	scaffold11044_66745	0	6.07	-0.2114	0.0429
FL_FULL	FNPC	70923	scaffold15717	335324	scaffold15717_335324	0	8.57	-0.3417	0.0574
FL_FULL	VDS	52056	scaffold11072	19668	scaffold11072_19668	0	7.49	-0.3583	0.0604
FL_FULL	VDS	72189	scaffold1113	22179	scaffold1113_22179	0	4.45	-0.2484	0.0577
FL_FULL	FNPC	38514	scaffold39477	5048	scaffold39477_5048	0	8.57	-0.4527	0.0761
FL_FULL	FNPC	53862	scaffold51937	1706	scaffold51937_1706	0	8.57	-0.2866	0.0482
FL_FULL	FNPC	52351	scaffold95049	3682	scaffold95049_3682	0	8.57	-0.3554	0.055
FL_FULL	FNPC	77324	scaffold22950	225	scaffold22950_225	0	8.52	-0.3303	0.0513
FL_FULL	FNPC	80183	scaffold3409	49362	scaffold3409_49362	0	8.49	-0.3835	0.0597
FL_FULL	FNPC	25847	scaffold37554	5599	scaffold37554_5599	0	8.46	-0.2811	0.0439
FL_FULL	FNPC	24242	scaffold16127	24611	scaffold16127_24611	0	8.45	-0.3245	0.055
FL_FULL	FNPC	64796	scaffold65971	3677	scaffold65971_3677	0	8.45	-0.2859	0.0484
FL_FULL	VDS	14804	scaffold112217	4302	scaffold112217_4302	0	5.29	-0.3877	0.081
FL_FULL	FNPC	82792	scaffold16061	26591	scaffold16061_26591	0	8.42	-0.2726	0.0463
FL_FULL	VDS	14805	scaffold112217	4514	scaffold112217_4514	0	6.56	-0.4765	0.0872
FL_FULL	FNPC	26331	scaffold4233	5904	scaffold4233_5904	0	8.42	-0.2831	0.0443
FL_FULL	VDS	88934	scaffold11236	1389	scaffold11236_1389	0	7.17	-0.1818	0.0337
FL_FULL	VDS	88937	scaffold11236	1446	scaffold11236_1446	0	5.77	-0.169	0.0335
FL_FULL	VDS	88938	scaffold11236	1470	scaffold11236_1470	0	6.53	-0.1696	0.0331
FL_FULL	VDS	12759	scaffold11238	2860	scaffold11238_2860	0	6.25	-0.3206	0.0641
FL_FULL	FNPC	71265	scaffold11829	24087	scaffold11829_24087	0	8.41	-0.3438	0.0584
FL_FULL	FNPC	28645	scaffold1455	854	scaffold1455_854	0	8.4	-0.3632	0.057
FL_FULL	FNPC	9599	scaffold15703	9459	scaffold15703_9459	0	8.4	-0.2893	0.0492
FL_FULL	FNPC	97247	scaffold6143	14998	scaffold6143_14998	0	8.38	-0.3799	0.0597
FL_FULL	VDS	99181	scaffold112592	5807	scaffold112592_5807	0	9.83	-0.475	0.0674
FL_FULL	FNPC	96776	scaffold135149	413	scaffold135149_413	0	8.31	-0.2977	0.047
FL_FULL	FNPC	88993	scaffold3996	21080	scaffold3996_21080	0	8.31	-0.3077	0.0486
FL_FULL	VDS	99191	scaffold112592	6178	scaffold112592_6178	0	6.71	-0.4175	0.0753
FL_FULL	FNPC	5192	scaffold671	977	scaffold671_977	0	8.3	-0.3198	0.0547
FL_FULL	VDS	99194	scaffold112592	6243	scaffold112592_6243	0	4.59	-0.3345	0.0763
FL_FULL	FNPC	45522	scaffold98948	4695	scaffold98948_4695	0	8.3	-0.3053	0.0482
FL_FULL	VDS	99196	scaffold112592	6357	scaffold112592_6357	0	5.69	-0.3792	0.0758
FL_FULL	FNPC	70416	scaffold127322	1022	scaffold127322_1022	0	8.29	-0.2806	0.048
FL_FULL	VDS	99198	scaffold112592	6370	scaffold112592_6370	0	5.98	-0.3866	0.0749
FL_FULL	FNPC	53856	scaffold51937	1605	scaffold51937_1605	0	8.29	-0.3418	0.0541
FL_FULL	VDS	99201	scaffold112592	6500	scaffold112592_6500	0	5.74	-0.3742	0.0784
FL_FULL	FNPC	82068	scaffold156	74241	scaffold156_74241	0	8.28	-0.402	0.0636
FL_FULL	FNPC	96778	scaffold135149	442	scaffold135149_442	0	8.24	-0.291	0.0462
FL_FULL	FNPC	96775	scaffold135149	359	scaffold135149_359	0	8.23	-0.2567	0.0408
FL_FULL	VDS	34262	scaffold11292	37958	scaffold11292_37958	0	7.47	-0.4103	0.0692
FL_FULL	VDS	89923	scaffold113028	4413	scaffold113028_4413	0	5.3	-0.1487	0.0326
FL_FULL	VDS	89924	scaffold113028	4490	scaffold113028_4490	0	5.08	-0.1438	0.0323
FL_FULL	FNPC	61754	scaffold19638	577	scaffold19638_577	0	8.21	-0.3281	0.0522
FL_FULL	VDS	9838	scaffold113109	8076	scaffold113109_8076	0	5.37	-0.1523	0.0331
FL_FULL	VDS	61747	scaffold11320	30567	scaffold11320_30567	0	5.55	-0.3033	0.0615
FL_FULL	VDS	27060	scaffold113267	1505	scaffold113267_1505	0.0001	4.2	-0.3556	0.0856
FL_FULL	FNPC	34437	scaffold7757	12646	scaffold7757_12646	0	8.2	-0.3774	0.0601
FL_FULL	FNPC	26452	scaffold2404	6635	scaffold2404_6635	0	8.19	-0.2802	0.0483
FL_FULL	FNPC	45583	scaffold6037	7083	scaffold6037_7083	0	8.19	-0.2988	0.0476
FL_FULL	VDS	27822	scaffold11371	2008	scaffold11371_2008	0	6.49	-0.2223	0.0435
FL_FULL	VDS	82942	scaffold113912	3369	scaffold113912_3369	0	5.63	-0.3658	0.0736
FL_FULL	FNPC	49927	scaffold29315	5746	scaffold29315_5746	0	8.18	-0.3176	0.0506
FL_FULL	FNPC	19032	scaffold9923	23516	scaffold9923_23516	0	8.18	-0.3811	0.0607
FL_FULL	FNPC	97744	scaffold59954	11419	scaffold59954_11419	0	8.17	-0.2774	0.0478
FL_FULL	FNPC	27060	scaffold113267	1505	scaffold113267_1505	0	8.13	-0.3172	0.0548
FL_FULL	FNPC	53937	scaffold15980	17806	scaffold15980_17806	0	8.12	-0.2568	0.0445
FL_FULL	VDS	4622	scaffold11423	15211	scaffold11423_15211	0	4.86	-0.2691	0.0592
FL_FULL	VDS	4642	scaffold11423	19269	scaffold11423_19269	0	5.57	-0.2589	0.0524
FL_FULL	FNPC	3780	scaffold8407	6170	scaffold8407_6170	0	8.12	-0.2608	0.0451
FL_FULL	CRA	66650	scaffold1150	1474	scaffold1150_1474	0	4.45	0.2656	0.0618
FL_FULL	VDS	35020	scaffold11521	3655	scaffold11521_3655	0	5.4	-0.2524	0.0547
FL_FULL	VDS	35023	scaffold11521	3737	scaffold11521_3737	0	4.56	-0.2336	0.0557
FL_FULL	VDS	37081	scaffold11530	8652	scaffold11530_8652	0	7.74	-0.4298	0.071
FL_FULL	VDS	37084	scaffold11530	8882	scaffold11530_8882	0	6.81	-0.3968	0.0709
FL_FULL	FNPC	46453	scaffold40251	4256	scaffold40251_4256	0	8.11	-0.3092	0.0535
FL_FULL	VDS	59026	scaffold11547	29819	scaffold11547_29819	0.0001	4.19	-0.152	0.0366
FL_FULL	VDS	58979	scaffold11547	9056	scaffold11547_9056	0	5.42	-0.1614	0.0349
FL_FULL	VDS	98424	scaffold115471	2002	scaffold115471_2002	0	5.94	-0.2513	0.0517
FL_FULL	VDS	34304	scaffold115483	4996	scaffold115483_4996	0	5.58	-0.236	0.0477
FL_FULL	VDS	34317	scaffold115483	5207	scaffold115483_5207	0.0001	4.05	-0.213	0.0524
FL_FULL	VDS	11747	scaffold11559	879	scaffold11559_879	0	7.26	-0.2787	0.0479
FL_FULL	VDS	11750	scaffold11559	935	scaffold11559_935	0	7.52	-0.3027	0.0509
FL_FULL	FNPC	18042	scaffold17788	692	scaffold17788_692	0	8.09	-0.3702	0.0642
FL_FULL	FNPC	420	scaffold3270	7988	scaffold3270_7988	0	8.09	-0.3672	0.0637
FL_FULL	VDS	95964	scaffold11593	1394	scaffold11593_1394	0	6.71	-0.3426	0.0618
FL_FULL	FNPC	73303	scaffold81252	1627	scaffold81252_1627	0	8.08	-0.3386	0.0588
FL_FULL	FNPC	33776	scaffold14677	2016	scaffold14677_2016	0	8.06	0.2587	0.045
FL_FULL	FNPC	75160	scaffold2306	12136	scaffold2306_12136	0	8.05	-0.3582	0.0577
FL_FULL	FNPC	54170	scaffold46892	40508	scaffold46892_40508	0	8.04	-0.2837	0.0494
FL_FULL	FNPC	4498	scaffold29873	5829	scaffold29873_5829	0	8.02	-0.3933	0.0635
FL_FULL	FNPC	79516	scaffold86587	3073	scaffold86587_3073	0	8.02	-0.3435	0.0555
FL_FULL	FNPC	2206	scaffold7750	31497	scaffold7750_31497	0	7.99	-0.4142	0.067
FL_FULL	FNPC	75026	scaffold58857	4704	scaffold58857_4704	0	7.97	-0.342	0.0554
FL_FULL	FNPC	76935	scaffold3263	42341	scaffold3263_42341	0	7.95	-0.2443	0.0428
FL_FULL	VDS	36203	scaffold116536	1249	scaffold116536_1249	0	8.05	-0.471	0.0759
FL_FULL	VDS	100598	scaffold116840	4683	scaffold116840_4683	0	4.61	-0.2755	0.0626
FL_FULL	FNPC	99196	scaffold21827	4010	scaffold21827_4010	0	7.94	-0.2753	0.0482
FL_FULL	VDS	96305	scaffold11689	16560	scaffold11689_16560	0	4.85	-0.2832	0.0652
FL_FULL	VDS	96310	scaffold11689	16647	scaffold11689_16647	0	5.37	-0.2219	0.0483
FL_FULL	VDS	18754	scaffold11691	53534	scaffold11691_53534	0	10.15	-0.2761	0.0423
FL_FULL	VDS	18760	scaffold11691	54282	scaffold11691_54282	0	5.16	-0.2313	0.0514
FL_FULL	VDS	18767	scaffold11691	58162	scaffold11691_58162	0	4.43	-0.1317	0.0319
FL_FULL	FNPC	87390	scaffold776	6473	scaffold776_6473	0	7.93	-0.2366	0.0415
FL_FULL	VDS	35769	scaffold118023	604	scaffold118023_604	0	4.35	-0.2433	0.0596
FL_FULL	FNPC	18446	scaffold6570	42037	scaffold6570_42037	0	7.92	-0.2301	0.0404
FL_FULL	FNPC	20406	scaffold8173	11071	scaffold8173_11071	0	7.91	-0.2865	0.0503
FL_FULL	VDS	71256	scaffold11829	23751	scaffold11829_23751	0	6.88	-0.4326	0.0769
FL_FULL	FNPC	26125	scaffold127693	675	scaffold127693_675	0	7.9	-0.3023	0.0531
FL_FULL	VDS	71264	scaffold11829	24082	scaffold11829_24082	0	5.09	-0.4215	0.0901
FL_FULL	FNPC	97632	scaffold16343	21345	scaffold16343_21345	0	7.9	-0.2475	0.0435
FL_FULL	VDS	71265	scaffold11829	24087	scaffold11829_24087	0	5.17	-0.4245	0.09
FL_FULL	FNPC	5418	scaffold38557	576	scaffold38557_576	0	7.82	-0.3639	0.0643
FL_FULL	FNPC	47835	scaffold24469	8007	scaffold24469_8007	0	7.81	-0.3137	0.0515
FL_FULL	VDS	74256	scaffold11848	20681	scaffold11848_20681	0	7.9	-0.2671	0.0469
FL_FULL	VDS	74257	scaffold11848	20734	scaffold11848_20734	0	5.81	-0.254	0.0529
FL_FULL	FNPC	49752	scaffold69611	1286	scaffold69611_1286	0	7.78	-0.3044	0.0501
FL_FULL	VDS	10903	scaffold118617	1331	scaffold118617_1331	0	6.16	-0.3941	0.075
FL_FULL	FNPC	75977	scaffold2432	18673	scaffold2432_18673	0	7.75	-0.3064	0.0505
FL_FULL	FNPC	11358	scaffold73277	3647	scaffold73277_3647	0	7.74	0.2348	0.0417
FL_FULL	VDS	75639	scaffold119097	1189	scaffold119097_1189	0	10.79	-0.4618	0.0686
FL_FULL	VDS	75643	scaffold119097	1475	scaffold119097_1475	0	5.87	-0.3108	0.0609
FL_FULL	FNPC	8208	scaffold3739	3292	scaffold3739_3292	0	7.71	-0.2999	0.0496
FL_FULL	VDS	34641	scaffold119276	6930	scaffold119276_6930	0	5.36	-0.4156	0.0905
FL_FULL	FNPC	94035	scaffold39351	15581	scaffold39351_15581	0	7.7	-0.3517	0.0583
FL_FULL	VDS	34646	scaffold119276	7134	scaffold119276_7134	0	4.47	-0.3743	0.0867
FL_FULL	VDS	32629	scaffold12028	927	scaffold12028_927	0.0001	4.08	-0.3102	0.076
FL_FULL	VDS	93691	scaffold12036	40775	scaffold12036_40775	0	7.08	-0.3654	0.0638
FL_FULL	VDS	93693	scaffold12036	40806	scaffold12036_40806	0	6.82	-0.3553	0.0634
FL_FULL	VDS	93743	scaffold12036	77693	scaffold12036_77693	0	4.63	-0.284	0.0644
FL_FULL	VDS	77812	scaffold1204	42787	scaffold1204_42787	0	5.32	-0.3072	0.064
FL_FULL	FNPC	50539	scaffold782	21938	scaffold782_21938	0	7.7	-0.2968	0.0529
FL_FULL	VDS	68900	scaffold12051	5866	scaffold12051_5866	0	9.25	-0.4065	0.0655
FL_FULL	FNPC	69408	scaffold19076	48311	scaffold19076_48311	0	7.69	-0.321	0.0572
FL_FULL	VDS	68902	scaffold12051	5970	scaffold12051_5970	0	13.06	-0.4494	0.0602
FL_FULL	FNPC	26379	scaffold6849	53198	scaffold6849_53198	0	7.69	-0.3018	0.0538
FL_FULL	VDS	68904	scaffold12051	6086	scaffold12051_6086	0	12.46	-0.4818	0.0586
FL_FULL	FNPC	78938	scaffold70837	1112	scaffold70837_1112	0	7.68	-0.2702	0.0482
FL_FULL	VDS	68905	scaffold12051	6091	scaffold12051_6091	0	14.18	-0.4642	0.0594
FL_FULL	FNPC	2545	scaffold1310	79887	scaffold1310_79887	0	7.67	-0.2835	0.0471
FL_FULL	VDS	68908	scaffold12051	6458	scaffold12051_6458	0	10.13	-0.4649	0.0647
FL_FULL	FNPC	29311	scaffold16611	2476	scaffold16611_2476	0	7.66	-0.2126	0.038
FL_FULL	VDS	68909	scaffold12051	6501	scaffold12051_6501	0	14.48	-0.441	0.0557
FL_FULL	FNPC	18417	scaffold6570	36228	scaffold6570_36228	0	7.65	-0.2899	0.0518
FL_FULL	FNPC	37548	scaffold23797	13353	scaffold23797_13353	0	7.63	-0.2628	0.0471
FL_FULL	VDS	32938	scaffold120793	516	scaffold120793_516	0.0001	4.07	-0.3279	0.0804
FL_FULL	VDS	65110	scaffold121052	87	scaffold121052_87	0.0001	4.17	-0.2071	0.052
FL_FULL	VDS	67145	scaffold12166	47379	scaffold12166_47379	0	6.45	-0.2987	0.0552
FL_FULL	FNPC	88496	scaffold38577	16767	scaffold38577_16767	0	7.61	-0.314	0.0563
FL_FULL	VDS	8914	scaffold12169	1923	scaffold12169_1923	0	7.57	-0.3648	0.0611
FL_FULL	VDS	82738	scaffold121867	184	scaffold121867_184	0	6.46	-0.1655	0.0306
FL_FULL	VDS	15440	scaffold121870	3255	scaffold121870_3255	0.0001	4.17	-0.1775	0.0429
FL_FULL	FNPC	68904	scaffold12051	6086	scaffold12051_6086	0	7.59	-0.2619	0.0437
FL_FULL	VDS	86577	scaffold12197	76044	scaffold12197_76044	0	5.3	-0.3565	0.0744
FL_FULL	FNPC	71733	scaffold89317	9082	scaffold89317_9082	0	7.59	-0.2885	0.0482
FL_FULL	VDS	79341	scaffold122651	446	scaffold122651_446	0	5.09	-0.3332	0.0747
FL_FULL	FNPC	35480	scaffold4073	10502	scaffold4073_10502	0	7.57	-0.3375	0.0607
FL_FULL	VDS	41500	scaffold12316	18642	scaffold12316_18642	0	5.69	-0.3603	0.072
FL_FULL	FNPC	24577	scaffold14191	522	scaffold14191_522	0	7.56	-0.2851	0.0478
FL_FULL	FNPC	9598	scaffold15703	9422	scaffold15703_9422	0	7.53	-0.2887	0.0521
FL_FULL	VDS	1926	scaffold12392	61516	scaffold12392_61516	0	4.81	-0.3135	0.0694
FL_FULL	VDS	1931	scaffold12392	61806	scaffold12392_61806	0	5.09	-0.183	0.0391
FL_FULL	VDS	55112	scaffold1240	17752	scaffold1240_17752	0	11.38	-0.3408	0.0492
FL_FULL	VDS	14575	scaffold12404	86800	scaffold12404_86800	0	4.9	-0.2882	0.0631
FL_FULL	FNPC	34546	scaffold37198	15865	scaffold37198_15865	0	7.53	-0.2979	0.05
FL_FULL	FNPC	38515	scaffold39477	5064	scaffold39477_5064	0	7.52	-0.4527	0.0761
FL_FULL	VDS	29582	scaffold124560	1256	scaffold124560_1256	0	6.15	-0.2529	0.0482
FL_FULL	CRA	96780	scaffold1246	171215	scaffold1246_171215	0.0001	4.06	0.3634	0.0894
FL_FULL	VDS	96818	scaffold1246	219696	scaffold1246_219696	0	4.5	-0.1588	0.0366
FL_FULL	VDS	35268	scaffold125013	226	scaffold125013_226	0	5.23	-0.279	0.0587
FL_FULL	FNPC	13563	scaffold80310	1839	scaffold80310_1839	0	7.52	-0.2443	0.0441
FL_FULL	FNPC	87392	scaffold776	6501	scaffold776_6501	0	7.51	-0.2422	0.0407
FL_FULL	FNPC	19039	scaffold9923	23809	scaffold9923_23809	0	7.51	-0.3671	0.0617
FL_FULL	CRA	18715	scaffold12558	449	scaffold12558_449	0	5.6	0.3144	0.0636
FL_FULL	CRA	18733	scaffold12558	4837	scaffold12558_4837	0	4.62	0.218	0.0496
FL_FULL	VDS	26733	scaffold12570	24517	scaffold12570_24517	0	5.19	-0.2956	0.0625
FL_FULL	FNPC	96946	scaffold24386	18405	scaffold24386_18405	0	7.49	-0.2296	0.0415
FL_FULL	FNPC	25160	scaffold2964	36601	scaffold2964_36601	0	7.47	-0.201	0.0364
FL_FULL	CRA	55902	scaffold12573	19411	scaffold12573_19411	0	4.37	0.3197	0.0753
FL_FULL	FNPC	948	scaffold45775	29338	scaffold45775_29338	0	7.47	-0.3688	0.0622
FL_FULL	FNPC	48893	scaffold1954	15669	scaffold1954_15669	0	7.45	-0.3182	0.0538
FL_FULL	VDS	82151	scaffold12603	9056	scaffold12603_9056	0	5.27	0.1207	0.0253
FL_FULL	FNPC	28641	scaffold7417	20041	scaffold7417_20041	0	7.45	-0.4076	0.0689
FL_FULL	FNPC	86145	scaffold67224	531	scaffold67224_531	0	7.43	-0.2589	0.0439
FL_FULL	FNPC	20064	scaffold6607	11714	scaffold6607_11714	0	7.41	-0.2614	0.0476
FL_FULL	FNPC	38842	scaffold74532	267	scaffold74532_267	0	7.41	-0.2858	0.052
FL_FULL	VDS	86423	scaffold126442	4700	scaffold126442_4700	0	4.61	-0.2927	0.0694
FL_FULL	VDS	32910	scaffold12645	127506	scaffold12645_127506	0	4.77	-0.283	0.063
FL_FULL	FNPC	89036	scaffold728	57288	scaffold728_57288	0	7.38	-0.3255	0.0554
FL_FULL	FNPC	89771	scaffold43866	5472	scaffold43866_5472	0	7.35	-0.2495	0.0456
FL_FULL	VDS	83485	scaffold126558	2659	scaffold126558_2659	0	5.73	-0.2229	0.0443
FL_FULL	VDS	83491	scaffold126558	2806	scaffold126558_2806	0	10.24	-0.455	0.0695
FL_FULL	VDS	83492	scaffold126558	2834	scaffold126558_2834	0	10.03	-0.455	0.0703
FL_FULL	VDS	83493	scaffold126558	2851	scaffold126558_2851	0	7.26	-0.3112	0.0535
FL_FULL	VDS	83494	scaffold126558	2944	scaffold126558_2944	0	8.4	-0.3507	0.0596
FL_FULL	VDS	89977	scaffold12719	30957	scaffold12719_30957	0.0001	4.23	-0.23	0.0552
FL_FULL	FNPC	13564	scaffold80310	1845	scaffold80310_1845	0	7.35	-0.2428	0.0444
FL_FULL	FNPC	91483	scaffold115758	5609	scaffold115758_5609	0	7.34	-0.2604	0.0444
FL_FULL	VDS	82118	scaffold127303	3691	scaffold127303_3691	0	7.21	-0.356	0.0614
FL_FULL	FNPC	76925	scaffold3263	42059	scaffold3263_42059	0	7.34	-0.2884	0.0492
FL_FULL	FNPC	14753	scaffold87027	425	scaffold87027_425	0	7.34	-0.26	0.0476
FL_FULL	FNPC	68900	scaffold12051	5866	scaffold12051_5866	0	7.33	-0.2643	0.0451
FL_FULL	CRA	26922	scaffold12753	15128	scaffold12753_15128	0	4.46	0.2979	0.0693
FL_FULL	CRA	26925	scaffold12753	15194	scaffold12753_15194	0	4.6	0.3023	0.069
FL_FULL	CRA	26930	scaffold12753	15363	scaffold12753_15363	0	4.5	0.3147	0.0728
FL_FULL	FNPC	54186	scaffold46892	49392	scaffold46892_49392	0	7.33	-0.2638	0.0483
FL_FULL	FNPC	74576	scaffold64680	2471	scaffold64680_2471	0	7.33	-0.2823	0.0517
FL_FULL	VDS	57846	scaffold127840	1279	scaffold127840_1279	0	4.94	-0.1471	0.032
FL_FULL	FNPC	91698	scaffold7826	3613	scaffold7826_3613	0	7.33	-0.4008	0.0685
FL_FULL	VDS	56070	scaffold12829	4231	scaffold12829_4231	0.0001	4.15	-0.3137	0.0761
FL_FULL	CRA	20846	scaffold128320	1992	scaffold128320_1992	0	6.36	0.1652	0.0309
FL_FULL	FNPC	78725	scaffold11197	177	scaffold11197_177	0	7.32	-0.2698	0.0494
FL_FULL	VDS	59318	scaffold12837	1153	scaffold12837_1153	0	8.24	-0.6333	0.1005
FL_FULL	FNPC	89855	scaffold95283	6431	scaffold95283_6431	0	7.32	-0.3341	0.0612
FL_FULL	FNPC	73958	scaffold554	1935	scaffold554_1935	0	7.3	-0.4054	0.0744
FL_FULL	FNPC	73954	scaffold554	1890	scaffold554_1890	0	7.29	-0.4108	0.0754
FL_FULL	VDS	4499	scaffold12914	5631	scaffold12914_5631	0	5.59	-0.3116	0.0662
FL_FULL	FNPC	75202	scaffold2306	30703	scaffold2306_30703	0	7.28	-0.2513	0.0462
FL_FULL	CRA	33613	scaffold12976	27344	scaffold12976_27344	0	4.7	0.2594	0.0584
FL_FULL	FNPC	53469	scaffold87035	13603	scaffold87035_13603	0	7.28	-0.3341	0.0573
FL_FULL	FNPC	71264	scaffold11829	24082	scaffold11829_24082	0	7.27	-0.3424	0.0588
FL_FULL	VDS	77522	scaffold130158	1571	scaffold130158_1571	0	4.96	-0.2004	0.0435
FL_FULL	VDS	77524	scaffold130158	1916	scaffold130158_1916	0	6.55	-0.3059	0.056
FL_FULL	VDS	77525	scaffold130158	1983	scaffold130158_1983	0	7.53	-0.3116	0.0562
FL_FULL	FNPC	98917	scaffold101738	13649	scaffold101738_13649	0	7.26	-0.3183	0.0547
FL_FULL	FNPC	82245	scaffold137558	2208	scaffold137558_2208	0	7.26	-0.2609	0.0448
FL_FULL	CRA	8492	scaffold13041	7739	scaffold13041_7739	0.0001	4.07	0.179	0.044
FL_FULL	CRA	8501	scaffold13041	8315	scaffold13041_8315	0	4.48	0.3029	0.0703
FL_FULL	VDS	50137	scaffold13048	11968	scaffold13048_11968	0	5.52	-0.2717	0.0553
FL_FULL	VDS	104988	scaffold13088	9539	scaffold13088_9539	0	4.59	-0.1966	0.0448
FL_FULL	FNPC	58969	scaffold40078	3409	scaffold40078_3409	0	7.26	-0.3126	0.0537
FL_FULL	VDS	81285	scaffold131236	699	scaffold131236_699	0	4.34	-0.2406	0.059
FL_FULL	FNPC	41451	scaffold4025	4937	scaffold4025_4937	0	7.26	-0.2518	0.0463
FL_FULL	FNPC	38968	C32107677	1025	C32107677_1025	0	7.25	-0.3385	0.0623
FL_FULL	VDS	102563	scaffold131821	1250	scaffold131821_1250	0	4.4	-0.3207	0.075
FL_FULL	VDS	24520	scaffold131839	4068	scaffold131839_4068	0	4.68	-0.3782	0.0852
FL_FULL	FNPC	91482	scaffold115758	5470	scaffold115758_5470	0	7.24	-0.2651	0.0488
FL_FULL	FNPC	10678	scaffold85256	1636	scaffold85256_1636	0	7.24	-0.2797	0.0481
FL_FULL	VDS	46893	scaffold133078	1053	scaffold133078_1053	0	4.62	-0.18	0.0409
FL_FULL	VDS	46891	scaffold133078	975	scaffold133078_975	0.0001	4.28	-0.2009	0.0478
FL_FULL	FNPC	45125	scaffold11650	15780	scaffold11650_15780	0	7.23	-0.2395	0.0442
FL_FULL	FNPC	70219	scaffold17931	5326	scaffold17931_5326	0	7.23	-0.2866	0.0493
FL_FULL	FNPC	56476	scaffold30790	3776	scaffold30790_3776	0	7.23	-0.2679	0.0494
FL_FULL	VDS	99037	scaffold13344	18353	scaffold13344_18353	0	4.32	-0.221	0.0544
FL_FULL	VDS	93446	scaffold13362	78920	scaffold13362_78920	0	9.4	-0.353	0.0515
FL_FULL	VDS	93457	scaffold13362	80619	scaffold13362_80619	0	11.85	-0.4811	0.0604
FL_FULL	FNPC	45855	scaffold41368	3788	scaffold41368_3788	0	7.23	-0.2808	0.0484
FL_FULL	FNPC	94054	scaffold39351	26525	scaffold39351_26525	0	7.21	-0.2221	0.041
FL_FULL	FNPC	42559	scaffold27842	17051	scaffold27842_17051	0	7.2	-0.2707	0.05
FL_FULL	VDS	98006	scaffold133914	1708	scaffold133914_1708	0	4.54	-0.2146	0.0513
FL_FULL	VDS	87978	scaffold13392	19143	scaffold13392_19143	0	5.48	-0.3842	0.0826
FL_FULL	FNPC	12181	scaffold15835	4221	scaffold15835_4221	0	7.18	-0.2244	0.0415
FL_FULL	VDS	77815	scaffold1342	129609	scaffold1342_129609	0	5.58	-0.2042	0.0413
FL_FULL	FNPC	11027	scaffold39853	11725	scaffold39853_11725	0	7.18	-0.1854	0.0321
FL_FULL	VDS	28969	scaffold13456	5560	scaffold13456_5560	0	5.19	-0.3215	0.0679
FL_FULL	FNPC	82586	scaffold18952	12220	scaffold18952_12220	0	7.17	-0.3329	0.0577
FL_FULL	VDS	79117	scaffold13466	2356	scaffold13466_2356	0	4.39	-0.2775	0.0676
FL_FULL	VDS	79126	scaffold13466	2945	scaffold13466_2945	0	5.68	-0.2748	0.0579
FL_FULL	VDS	79109	scaffold13466	368	scaffold13466_368	0	13.26	-0.4151	0.0552
FL_FULL	VDS	79146	scaffold13466	45224	scaffold13466_45224	0.0001	4.17	-0.174	0.0421
FL_FULL	FNPC	78471	scaffold20507	9318	scaffold20507_9318	0	7.17	-0.2343	0.0406
FL_FULL	VDS	79152	scaffold13466	46800	scaffold13466_46800	0	9.74	-0.4225	0.0663
FL_FULL	FNPC	93770	scaffold29585	1151	scaffold29585_1151	0	7.17	-0.2798	0.0519
FL_FULL	FNPC	11122	scaffold81204	4204	scaffold81204_4204	0	7.17	-0.3355	0.0622
FL_FULL	VDS	91572	scaffold13503	18516	scaffold13503_18516	0	5.11	-0.2935	0.0626
FL_FULL	VDS	91574	scaffold13503	18570	scaffold13503_18570	0	5.76	-0.3612	0.0716
FL_FULL	FNPC	60280	scaffold43837	6615	scaffold43837_6615	0	7.16	-0.2698	0.05
FL_FULL	VDS	96775	scaffold135149	359	scaffold135149_359	0	5.4	-0.3211	0.0662
FL_FULL	FNPC	81549	scaffold4738	5657	scaffold4738_5657	0	7.16	-0.2768	0.0479
FL_FULL	VDS	96776	scaffold135149	413	scaffold135149_413	0	4.76	-0.3529	0.0786
FL_FULL	FNPC	56174	scaffold5856	6123	scaffold5856_6123	0	7.16	-0.307	0.0569
FL_FULL	VDS	96777	scaffold135149	433	scaffold135149_433	0	5.13	-0.3664	0.078
FL_FULL	FNPC	12083	scaffold71210	4475	scaffold71210_4475	0	7.16	-0.2662	0.0494
FL_FULL	VDS	96778	scaffold135149	442	scaffold135149_442	0	5.29	-0.3476	0.0762
FL_FULL	VDS	71952	scaffold13520	7743	scaffold13520_7743	0.0001	4.11	-0.1706	0.0416
FL_FULL	FNPC	21654	scaffold111665	38904	scaffold111665_38904	0	7.15	-0.2736	0.0508
FL_FULL	FNPC	82787	scaffold16061	25149	scaffold16061_25149	0	7.15	-0.2802	0.0486
FL_FULL	VDS	64009	scaffold13558	10898	scaffold13558_10898	0	10.21	-0.3564	0.0545
FL_FULL	CRA	3050	scaffold13582	15569	scaffold13582_15569	0	4.98	0.1472	0.032
FL_FULL	CRA	3079	scaffold13582	26822	scaffold13582_26822	0	4.96	0.1444	0.0315
FL_FULL	CRA	3103	scaffold13582	54222	scaffold13582_54222	0	6.53	0.1813	0.0334
FL_FULL	CRA	3123	scaffold13582	64205	scaffold13582_64205	0	5.73	0.1498	0.0299
FL_FULL	CRA	73632	scaffold13585	11434	scaffold13585_11434	0.0001	4.18	0.1385	0.0335
FL_FULL	VDS	73633	scaffold13585	11689	scaffold13585_11689	0	5.16	-0.284	0.0603
FL_FULL	VDS	73644	scaffold13585	14350	scaffold13585_14350	0	5.18	-0.2432	0.054
FL_FULL	VDS	73645	scaffold13585	14477	scaffold13585_14477	0.0001	4.25	-0.2277	0.0544
FL_FULL	VDS	73669	scaffold13585	17132	scaffold13585_17132	0	4.65	-0.2782	0.0656
FL_FULL	CRA	14292	scaffold13681	1415	scaffold13681_1415	0.0001	4.11	0.2546	0.0622
FL_FULL	FNPC	18434	scaffold6570	40590	scaffold6570_40590	0	7.15	-0.1823	0.0338
FL_FULL	FNPC	13992	scaffold76223	20222	scaffold76223_20222	0	7.14	-0.2483	0.0461
FL_FULL	FNPC	3190	scaffold81262	7361	scaffold81262_7361	0	7.13	-0.2595	0.0482
FL_FULL	VDS	67789	scaffold137082	1100	scaffold137082_1100	0	5.26	-0.193	0.0405
FL_FULL	VDS	67791	scaffold137082	4087	scaffold137082_4087	0	6.55	-0.3806	0.0741
FL_FULL	VDS	67792	scaffold137082	4121	scaffold137082_4121	0	4.36	-0.3271	0.077
FL_FULL	VDS	72203	scaffold13713	49227	scaffold13713_49227	0.0001	4.1	0.1942	0.0475
FL_FULL	VDS	79822	scaffold137236	3543	scaffold137236_3543	0	4.41	-0.1364	0.0332
FL_FULL	CRA	4845	scaffold13748	72	scaffold13748_72	0	4.63	0.3673	0.0835
FL_FULL	FNPC	75187	scaffold2306	30231	scaffold2306_30231	0	7.12	-0.2921	0.0508
FL_FULL	FNPC	13238	scaffold242	15857	scaffold242_15857	0	7.12	-0.2545	0.0473
FL_FULL	VDS	35560	scaffold13809	10090	scaffold13809_10090	0	4.37	-0.1462	0.0344
FL_FULL	VDS	35561	scaffold13809	10127	scaffold13809_10127	0	4.59	-0.1446	0.0344
FL_FULL	VDS	35562	scaffold13809	10131	scaffold13809_10131	0	5.01	-0.2924	0.0632
FL_FULL	VDS	35564	scaffold13809	10167	scaffold13809_10167	0.0001	4.07	-0.141	0.0346
FL_FULL	VDS	35555	scaffold13809	9935	scaffold13809_9935	0.0001	4.24	-0.2519	0.0603
FL_FULL	FNPC	3457	scaffold2984	14294	scaffold2984_14294	0	7.12	-0.2778	0.0483
FL_FULL	FNPC	9309	scaffold438	29540	scaffold438_29540	0	7.12	0.2303	0.0428
FL_FULL	CRA	40055	scaffold1392	13606	scaffold1392_13606	0.0001	4.09	0.2056	0.0504
FL_FULL	FNPC	14027	scaffold20146	2213	scaffold20146_2213	0	7.11	-0.2061	0.0359
FL_FULL	VDS	76406	scaffold13939	11055	scaffold13939_11055	0	4.77	-0.2105	0.0469
FL_FULL	FNPC	7240	scaffold106881	116	scaffold106881_116	0	7.1	-0.3228	0.0562
FL_FULL	VDS	76408	scaffold13939	11093	scaffold13939_11093	0	4.61	-0.2057	0.0468
FL_FULL	FNPC	51665	scaffold91310	34316	scaffold91310_34316	0	7.1	-0.2783	0.0485
FL_FULL	VDS	76409	scaffold13939	11099	scaffold13939_11099	0	4.65	-0.208	0.047
FL_FULL	VDS	63353	scaffold13956	17865	scaffold13956_17865	0	5.48	-0.2946	0.0633
FL_FULL	VDS	63354	scaffold13956	17933	scaffold13956_17933	0	4.61	-0.2867	0.0679
FL_FULL	FNPC	34641	scaffold119276	6930	scaffold119276_6930	0	7.09	-0.3232	0.0603
FL_FULL	VDS	63326	scaffold13956	9257	scaffold13956_9257	0	8.26	-0.4368	0.0749
FL_FULL	VDS	59695	scaffold13996	33500	scaffold13996_33500	0	4.34	-0.2318	0.0546
FL_FULL	FNPC	59323	scaffold26517	17768	scaffold26517_17768	0	7.09	-0.3027	0.0528
FL_FULL	VDS	19900	scaffold14045	10281	scaffold14045_10281	0	5.22	-0.1776	0.0392
FL_FULL	VDS	19882	scaffold14045	401	scaffold14045_401	0.0001	4.11	-0.2814	0.0712
FL_FULL	VDS	67757	scaffold14066	15078	scaffold14066_15078	0	5.86	-0.3205	0.0664
FL_FULL	VDS	80507	scaffold1407	27248	scaffold1407_27248	0	4.74	-0.1673	0.039
FL_FULL	VDS	80520	scaffold1407	37507	scaffold1407_37507	0.0001	4.06	-0.2143	0.0526
FL_FULL	VDS	40561	scaffold141700	377	scaffold141700_377	0	4.33	-0.1444	0.0354
FL_FULL	VDS	40562	scaffold141700	382	scaffold141700_382	0	4.47	-0.1498	0.0361
FL_FULL	VDS	61676	scaffold14182	36566	scaffold14182_36566	0	4.56	-0.3113	0.0742
FL_FULL	FNPC	9993	scaffold84343	4091	scaffold84343_4091	0	7.09	-0.2819	0.0525
FL_FULL	VDS	61681	scaffold14182	36839	scaffold14182_36839	0	4.97	-0.2967	0.0674
FL_FULL	FNPC	68902	scaffold12051	5970	scaffold12051_5970	0	7.08	-0.2393	0.0446
FL_FULL	VDS	61682	scaffold14182	36866	scaffold14182_36866	0	5.02	-0.3013	0.0681
FL_FULL	FNPC	38952	scaffold63549	12803	scaffold63549_12803	0	7.08	0.2865	0.05
FL_FULL	VDS	24577	scaffold14191	522	scaffold14191_522	0	4.86	-0.3389	0.0746
FL_FULL	FNPC	90145	C32057011	848	C32057011_848	0	7.06	-0.271	0.0506
FL_FULL	VDS	6912	scaffold1422	24000	scaffold1422_24000	0	4.67	-0.3584	0.0809
FL_FULL	FNPC	4293	scaffold16819	5858	scaffold16819_5858	0	7.06	-0.2708	0.0473
FL_FULL	FNPC	4760	scaffold14874	6482	scaffold14874_6482	0	7.05	-0.275	0.0481
FL_FULL	FNPC	5388	scaffold44596	10564	scaffold44596_10564	0	7.05	-0.3547	0.0621
FL_FULL	VDS	53872	scaffold14254	105391	scaffold14254_105391	0	9.65	-0.1864	0.0294
FL_FULL	FNPC	49971	scaffold8755	65852	scaffold8755_65852	0	7.05	-0.281	0.0492
FL_FULL	VDS	53814	scaffold14254	43706	scaffold14254_43706	0	6.74	-0.1645	0.0296
FL_FULL	FNPC	37347	scaffold133261	538	scaffold133261_538	0	7.04	-0.3097	0.0542
FL_FULL	VDS	53836	scaffold14254	52051	scaffold14254_52051	0	8.82	-0.1963	0.0298
FL_FULL	VDS	53840	scaffold14254	54990	scaffold14254_54990	0.0001	4.12	-0.1371	0.0334
FL_FULL	FNPC	54113	scaffold49247	17664	scaffold49247_17664	0	7.04	-0.334	0.0585
FL_FULL	VDS	80506	scaffold1428	12313	scaffold1428_12313	0	5.56	-0.3603	0.0768
FL_FULL	FNPC	86369	scaffold54819	63	scaffold54819_63	0	7.04	-0.3156	0.0553
FL_FULL	FNPC	30622	scaffold131335	334	scaffold131335_334	0	7.03	-0.3281	0.0575
FL_FULL	VDS	80512	scaffold1428	12680	scaffold1428_12680	0.0001	4.1	-0.3515	0.089
FL_FULL	VDS	84141	scaffold14324	25101	scaffold14324_25101	0	4.52	-0.1229	0.0283
FL_FULL	VDS	84142	scaffold14324	25115	scaffold14324_25115	0	5.59	-0.1428	0.0288
FL_FULL	VDS	84144	scaffold14324	25149	scaffold14324_25149	0	5.2	-0.1403	0.0296
FL_FULL	VDS	84148	scaffold14324	25326	scaffold14324_25326	0	4.9	-0.1352	0.0296
FL_FULL	VDS	84155	scaffold14324	27490	scaffold14324_27490	0	5.45	-0.1419	0.0306
FL_FULL	VDS	84156	scaffold14324	27522	scaffold14324_27522	0	5.51	-0.1423	0.0305
FL_FULL	VDS	84157	scaffold14324	27531	scaffold14324_27531	0	5.83	-0.1471	0.0306
FL_FULL	VDS	84165	scaffold14324	31328	scaffold14324_31328	0.0001	4.19	-0.2024	0.0506
FL_FULL	VDS	84114	scaffold14324	5286	scaffold14324_5286	0	5.38	-0.295	0.061
FL_FULL	VDS	84120	scaffold14324	6523	scaffold14324_6523	0	4.4	-0.2463	0.0599
FL_FULL	VDS	84121	scaffold14324	6664	scaffold14324_6664	0	5.54	-0.3216	0.0653
FL_FULL	VDS	84123	scaffold14324	6831	scaffold14324_6831	0	4.84	-0.2975	0.0657
FL_FULL	FNPC	90867	scaffold25076	14653	scaffold25076_14653	0	7.03	-0.3476	0.0609
FL_FULL	FNPC	41459	scaffold4025	5212	scaffold4025_5212	0	7.03	-0.2456	0.046
FL_FULL	FNPC	53869	scaffold51937	1927	scaffold51937_1927	0	7.02	-0.2806	0.0492
FL_FULL	FNPC	20981	scaffold11223	22028	scaffold11223_22028	0	7.01	-0.3387	0.0594
FL_FULL	FNPC	11136	scaffold14926	1303	scaffold14926_1303	0	7.01	-0.3143	0.059
FL_FULL	FNPC	56285	scaffold2460	725	scaffold2460_725	0	7.01	-0.3003	0.0563
FL_FULL	VDS	15313	scaffold14478	957	scaffold14478_957	0	5.48	-0.2227	0.0455
FL_FULL	FNPC	14761	scaffold87027	672	scaffold87027_672	0	7.01	-0.2405	0.0451
FL_FULL	FNPC	65889	scaffold5256	30742	scaffold5256_30742	0	6.99	-0.4866	0.0856
FL_FULL	FNPC	5193	scaffold671	1071	scaffold671_1071	0	6.99	-0.2522	0.0474
FL_FULL	VDS	14016	scaffold145680	430	scaffold145680_430	0	6.7	-0.345	0.0664
FL_FULL	FNPC	86577	scaffold12197	76044	scaffold12197_76044	0	6.98	-0.2658	0.0468
FL_FULL	FNPC	75073	scaffold18287	9086	scaffold18287_9086	0	6.97	-0.2748	0.0484
FL_FULL	FNPC	41303	scaffold35080	2010	scaffold35080_2010	0	6.95	-0.2055	0.0387
FL_FULL	FNPC	25162	scaffold2964	36637	scaffold2964_36637	0	6.94	-0.2008	0.0379
FL_FULL	FNPC	4849	scaffold50756	10113	scaffold50756_10113	0	6.94	-0.2635	0.0466
FL_FULL	VDS	49755	scaffold14712	2081	scaffold14712_2081	0.0001	4.26	-0.214	0.051
FL_FULL	FNPC	103344	scaffold5368	1878	scaffold5368_1878	0	6.94	-0.2937	0.0519
FL_FULL	VDS	82798	scaffold14770	21581	scaffold14770_21581	0	8.54	-0.4029	0.0679
FL_FULL	FNPC	56475	scaffold30790	3607	scaffold30790_3607	0	6.93	-0.3046	0.0575
FL_FULL	VDS	82808	scaffold14770	22182	scaffold14770_22182	0	6.91	-0.3896	0.0737
FL_FULL	VDS	14994	scaffold1478	5416	scaffold1478_5416	0	4.8	-0.1786	0.0396
FL_FULL	VDS	14995	scaffold1478	5485	scaffold1478_5485	0	6.24	-0.2705	0.051
FL_FULL	VDS	14996	scaffold1478	5518	scaffold1478_5518	0	5.89	-0.2626	0.0514
FL_FULL	VDS	14998	scaffold1478	5620	scaffold1478_5620	0	6.57	-0.2814	0.0515
FL_FULL	VDS	15003	scaffold1478	5831	scaffold1478_5831	0	6.65	-0.261	0.0474
FL_FULL	VDS	15007	scaffold1478	6003	scaffold1478_6003	0	4.45	-0.2123	0.0493
FL_FULL	VDS	15010	scaffold1478	6051	scaffold1478_6051	0	6.56	-0.2379	0.0436
FL_FULL	VDS	82260	scaffold147866	1902	scaffold147866_1902	0	4.66	-0.1653	0.0373
FL_FULL	VDS	82261	scaffold147866	1904	scaffold147866_1904	0.0001	4.16	-0.1468	0.0369
FL_FULL	FNPC	4762	scaffold14874	6500	scaffold14874_6500	0	6.92	-0.2696	0.0477
FL_FULL	FNPC	76932	scaffold3263	42313	scaffold3263_42313	0	6.92	-0.2907	0.0515
FL_FULL	FNPC	22367	scaffold10261	20395	scaffold10261_20395	0	6.91	-0.302	0.0571
FL_FULL	FNPC	86133	scaffold112612	2601	scaffold112612_2601	0	6.91	-0.3054	0.0541
FL_FULL	CRA	17608	scaffold14882	60028	scaffold14882_60028	0	4.41	0.2481	0.0581
FL_FULL	FNPC	82781	scaffold16061	19052	scaffold16061_19052	0	6.91	-0.2954	0.0523
FL_FULL	FNPC	73375	scaffold5855	17533	scaffold5855_17533	0	6.91	-0.3649	0.069
FL_FULL	VDS	96872	scaffold14938	14187	scaffold14938_14187	0	6.94	-0.2895	0.0511
FL_FULL	VDS	43768	scaffold149408	273	scaffold149408_273	0	4.72	-0.3435	0.0769
FL_FULL	VDS	43769	scaffold149408	300	scaffold149408_300	0	4.96	-0.1521	0.033
FL_FULL	VDS	43770	scaffold149408	305	scaffold149408_305	0	5.43	-0.1683	0.0346
FL_FULL	VDS	95198	scaffold14943	55510	scaffold14943_55510	0.0001	4.16	-0.2648	0.0641
FL_FULL	FNPC	79343	scaffold2402	24869	scaffold2402_24869	0	6.9	-0.3191	0.0604
FL_FULL	VDS	80014	scaffold14980	14564	scaffold14980_14564	0	9.38	-0.439	0.0642
FL_FULL	VDS	80016	scaffold14980	14724	scaffold14980_14724	0	6.95	-0.3625	0.0683
FL_FULL	VDS	80020	scaffold14980	19028	scaffold14980_19028	0	9.39	-0.398	0.0637
FL_FULL	VDS	80021	scaffold14980	19191	scaffold14980_19191	0	7.63	-0.3853	0.069
FL_FULL	FNPC	38374	scaffold7498	4259	scaffold7498_4259	0	6.9	-0.2119	0.0376
FL_FULL	VDS	80009	scaffold14980	7474	scaffold14980_7474	0	8.32	-0.4112	0.0649
FL_FULL	FNPC	72968	scaffold31735	42877	scaffold31735_42877	0	6.89	-0.2836	0.0537
FL_FULL	FNPC	48814	scaffold106571	259	scaffold106571_259	0	6.87	0.214	0.038
FL_FULL	VDS	67677	scaffold15014	43029	scaffold15014_43029	0	4.8	-0.1506	0.0349
FL_FULL	VDS	56232	scaffold151037	5862	scaffold151037_5862	0	4.58	-0.1368	0.0325
FL_FULL	FNPC	92583	scaffold76001	1890	scaffold76001_1890	0	6.87	-0.3206	0.0608
FL_FULL	FNPC	75142	scaffold2306	8643	scaffold2306_8643	0	6.84	-0.3348	0.0597
FL_FULL	FNPC	2016	scaffold32803	672	scaffold32803_672	0	6.84	-0.3607	0.0643
FL_FULL	VDS	18636	scaffold151154	5833	scaffold151154_5833	0.0001	4.26	-0.4082	0.0974
FL_FULL	FNPC	55192	scaffold12543	85295	scaffold12543_85295	0	6.83	-0.2418	0.0431
FL_FULL	VDS	18637	scaffold151154	5920	scaffold151154_5920	0	4.49	-0.3557	0.0856
FL_FULL	FNPC	24523	scaffold131839	8460	scaffold131839_8460	0	6.83	-0.3163	0.0564
FL_FULL	FNPC	57044	scaffold129261	660	scaffold129261_660	0	6.82	-0.2264	0.0404
FL_FULL	VDS	18641	scaffold151154	6150	scaffold151154_6150	0	4.92	-0.4222	0.0923
FL_FULL	FNPC	22752	scaffold8898	3566	scaffold8898_3566	0	6.82	-0.3514	0.0628
FL_FULL	FNPC	14521	scaffold16014	735	scaffold16014_735	0	6.81	0.1978	0.0354
FL_FULL	FNPC	78945	scaffold40904	4563	scaffold40904_4563	0	6.81	-0.2686	0.048
FL_FULL	FNPC	61807	scaffold18191	20032	scaffold18191_20032	0	6.79	-0.2282	0.0408
FL_FULL	VDS	73876	scaffold151422	1141	scaffold151422_1141	0	5.32	-0.2198	0.048
FL_FULL	FNPC	45122	scaffold11650	15662	scaffold11650_15662	0	6.78	-0.2587	0.0494
FL_FULL	CRA	33449	scaffold15148	500	scaffold15148_500	0.0001	4.3	0.2342	0.0557
FL_FULL	FNPC	53783	scaffold33289	7472	scaffold33289_7472	0	6.78	-0.2359	0.0451
FL_FULL	CRA	33454	scaffold15148	818	scaffold15148_818	0.0001	4.2	0.2398	0.0578
FL_FULL	VDS	54624	scaffold15151	24109	scaffold15151_24109	0.0001	4.09	-0.1469	0.0373
FL_FULL	VDS	54632	scaffold15151	24297	scaffold15151_24297	0.0001	4.05	-0.1611	0.0396
FL_FULL	VDS	54634	scaffold15151	24353	scaffold15151_24353	0.0001	4.25	-0.1586	0.0394
FL_FULL	CRA	80550	scaffold152256	2069	scaffold152256_2069	0	4.31	0.2336	0.0555
FL_FULL	FNPC	25167	scaffold2964	36863	scaffold2964_36863	0	6.77	-0.1976	0.0378
FL_FULL	FNPC	99191	scaffold42143	18622	scaffold42143_18622	0	6.77	-0.2683	0.0481
FL_FULL	FNPC	54171	scaffold46892	40517	scaffold46892_40517	0	6.77	-0.256	0.0459
FL_FULL	VDS	35976	scaffold15330	14873	scaffold15330_14873	0	4.84	-0.286	0.0631
FL_FULL	FNPC	64167	scaffold129973	2657	scaffold129973_2657	0	6.76	-0.3296	0.0592
FL_FULL	VDS	22353	scaffold15333	13186	scaffold15333_13186	0	5.44	-0.2093	0.043
FL_FULL	CRA	78333	scaffold1534	18526	scaffold1534_18526	0	4.71	-0.1389	0.0312
FL_FULL	CRA	8697	scaffold15398	22106	scaffold15398_22106	0	5.83	0.1733	0.0342
FL_FULL	CRA	8699	scaffold15398	22414	scaffold15398_22414	0	5.32	0.1656	0.0346
FL_FULL	CRA	8704	scaffold15398	24628	scaffold15398_24628	0	5.63	0.1852	0.0374
FL_FULL	CRA	8706	scaffold15398	24813	scaffold15398_24813	0	4.85	0.1578	0.0349
FL_FULL	FNPC	59109	scaffold36999	23847	scaffold36999_23847	0	6.76	-0.2463	0.0471
FL_FULL	FNPC	90146	C32057011	854	C32057011_854	0	6.75	-0.2607	0.05
FL_FULL	FNPC	92387	scaffold11416	123039	scaffold11416_123039	0	6.75	-0.284	0.0544
FL_FULL	CRA	8713	scaffold15398	26642	scaffold15398_26642	0	4.42	0.1432	0.0335
FL_FULL	CRA	8714	scaffold15398	26669	scaffold15398_26669	0.0001	4.19	0.1411	0.0341
FL_FULL	CRA	8718	scaffold15398	26878	scaffold15398_26878	0	4.33	0.1439	0.0341
FL_FULL	CRA	8722	scaffold15398	26963	scaffold15398_26963	0	6.99	0.1998	0.0353
FL_FULL	CRA	8723	scaffold15398	26970	scaffold15398_26970	0	6.71	0.1951	0.0353
FL_FULL	CRA	8725	scaffold15398	27032	scaffold15398_27032	0	6.59	0.1939	0.0355
FL_FULL	CRA	8726	scaffold15398	27044	scaffold15398_27044	0	6.67	0.1962	0.0357
FL_FULL	CRA	8730	scaffold15398	27116	scaffold15398_27116	0	6.29	0.1727	0.0325
FL_FULL	CRA	8731	scaffold15398	27121	scaffold15398_27121	0	6.38	0.1767	0.033
FL_FULL	CRA	8734	scaffold15398	27222	scaffold15398_27222	0	6.51	0.1902	0.0351
FL_FULL	CRA	8743	scaffold15398	34221	scaffold15398_34221	0	5.52	0.1736	0.0355
FL_FULL	FNPC	81833	scaffold3371	291	scaffold3371_291	0	6.75	-0.2581	0.0494
FL_FULL	FNPC	11118	scaffold81204	3988	scaffold81204_3988	0	6.75	-0.3369	0.0645
FL_FULL	VDS	53024	scaffold15443	12695	scaffold15443_12695	0	7.38	-0.2887	0.0527
FL_FULL	VDS	53028	scaffold15443	13051	scaffold15443_13051	0	4.53	-0.263	0.0605
FL_FULL	FNPC	99188	scaffold112592	6079	scaffold112592_6079	0	6.74	-0.1826	0.035
FL_FULL	VDS	85779	scaffold15506	671	scaffold15506_671	0	6.97	-0.3716	0.0655
FL_FULL	FNPC	36203	scaffold116536	1249	scaffold116536_1249	0	6.74	-0.2884	0.0519
FL_FULL	FNPC	18639	scaffold151154	6003	scaffold151154_6003	0	6.74	-0.3337	0.0639
FL_FULL	FNPC	85938	scaffold36084	1937	scaffold36084_1937	0	6.73	-0.2999	0.0575
FL_FULL	FNPC	45124	scaffold11650	15766	scaffold11650_15766	0	6.72	-0.228	0.0438
FL_FULL	VDS	68496	scaffold155991	187	scaffold155991_187	0	8.34	-0.2722	0.0464
FL_FULL	VDS	81966	scaffold156	31984	scaffold156_31984	0.0001	4.12	-0.2767	0.07
FL_FULL	FNPC	25651	scaffold2849	6081	scaffold2849_6081	0	6.71	-0.3271	0.059
FL_FULL	VDS	52524	scaffold15607	676	scaffold15607_676	0	9.78	-0.3085	0.0439
FL_FULL	CRA	52525	scaffold15607	710	scaffold15607_710	0	4.62	0.1644	0.0374
FL_FULL	VDS	700	scaffold15676	47370	scaffold15676_47370	0	4.71	-0.1981	0.0444
FL_FULL	FNPC	84080	scaffold80191	5832	scaffold80191_5832	0	6.71	-0.22	0.0397
FL_FULL	FNPC	50512	C32042317	287	C32042317_287	0	6.7	-0.3096	0.0559
FL_FULL	FNPC	27204	scaffold40090	546	scaffold40090_546	0	6.7	-0.2979	0.0538
FL_FULL	VDS	70895	scaffold15717	333960	scaffold15717_333960	0.0001	4.12	-0.2895	0.0705
FL_FULL	FNPC	82786	scaffold16061	25089	scaffold16061_25089	0	6.69	-0.273	0.0493
FL_FULL	FNPC	28030	scaffold34513	38516	scaffold34513_38516	0	6.69	-0.2665	0.0513
FL_FULL	VDS	70900	scaffold15717	334102	scaffold15717_334102	0.0001	4.21	-0.2781	0.0694
FL_FULL	FNPC	90923	scaffold1423	5772	scaffold1423_5772	0	6.68	-0.3308	0.0598
FL_FULL	FNPC	23541	scaffold31721	7294	scaffold31721_7294	0	6.68	-0.3079	0.0593
FL_FULL	VDS	70909	scaffold15717	334893	scaffold15717_334893	0	4.34	-0.3088	0.0729
FL_FULL	FNPC	86639	scaffold102209	8273	scaffold102209_8273	0	6.66	-0.2407	0.0464
FL_FULL	VDS	70910	scaffold15717	334938	scaffold15717_334938	0	4.87	-0.3657	0.084
FL_FULL	FNPC	21418	scaffold21612	10515	scaffold21612_10515	0	6.65	-0.2672	0.0516
FL_FULL	VDS	70912	scaffold15717	334944	scaffold15717_334944	0	4.65	-0.3472	0.0819
FL_FULL	FNPC	37344	scaffold133261	461	scaffold133261_461	0	6.62	-0.2514	0.0487
FL_FULL	VDS	70913	scaffold15717	334978	scaffold15717_334978	0	4.48	-0.3357	0.0777
FL_FULL	FNPC	85373	scaffold94495	3239	scaffold94495_3239	0	6.62	-0.2707	0.0524
FL_FULL	VDS	70921	scaffold15717	335186	scaffold15717_335186	0	4.61	-0.3286	0.0747
FL_FULL	FNPC	87778	scaffold75803	445	scaffold75803_445	0	6.61	-0.289	0.056
FL_FULL	FNPC	61089	scaffold2427	91742	scaffold2427_91742	0	6.6	-0.2519	0.0459
FL_FULL	FNPC	14758	scaffold87027	577	scaffold87027_577	0	6.6	-0.231	0.0448
FL_FULL	FNPC	60459	scaffold60175	3939	scaffold60175_3939	0	6.59	-0.249	0.0454
FL_FULL	VDS	29033	scaffold15740	70367	scaffold15740_70367	0	8.14	-0.3892	0.0622
FL_FULL	VDS	29035	scaffold15740	70398	scaffold15740_70398	0	8.01	-0.386	0.0624
FL_FULL	VDS	29037	scaffold15740	70511	scaffold15740_70511	0	7.05	-0.325	0.0608
FL_FULL	VDS	29039	scaffold15740	70818	scaffold15740_70818	0	5.5	-0.2977	0.0607
FL_FULL	VDS	89063	scaffold15744	31383	scaffold15744_31383	0	4.88	-0.2496	0.0573
FL_FULL	VDS	89078	scaffold15744	32970	scaffold15744_32970	0	7.75	-0.3863	0.0686
FL_FULL	FNPC	86836	scaffold81353	32417	scaffold81353_32417	0	6.59	-0.2605	0.0506
FL_FULL	VDS	92695	scaffold15808	1855	scaffold15808_1855	0	7.04	-0.1757	0.0329
FL_FULL	VDS	92724	scaffold15808	23615	scaffold15808_23615	0.0001	4.13	-0.168	0.0424
FL_FULL	VDS	92692	scaffold15808	282	scaffold15808_282	0.0001	4.08	-0.1293	0.0329
FL_FULL	VDS	92693	scaffold15808	573	scaffold15808_573	0	4.37	-0.1508	0.0369
FL_FULL	CRA	12356	scaffold1583	8632	scaffold1583_8632	0	4.57	0.313	0.0717
FL_FULL	CRA	12368	scaffold1583	8896	scaffold1583_8896	0	4.62	0.3371	0.0767
FL_FULL	FNPC	93772	scaffold29585	1178	scaffold29585_1178	0	6.57	-0.2872	0.0525
FL_FULL	VDS	12163	scaffold15835	2297	scaffold15835_2297	0.0001	4.05	-0.2791	0.0687
FL_FULL	FNPC	18510	scaffold6570	70720	scaffold6570_70720	0	6.57	-0.2341	0.0455
FL_FULL	VDS	12170	scaffold15835	3928	scaffold15835_3928	0	4.36	-0.288	0.0705
FL_FULL	FNPC	56287	scaffold2460	741	scaffold2460_741	0	6.56	-0.3186	0.0583
FL_FULL	FNPC	38623	scaffold72338	2184	scaffold72338_2184	0	6.56	-0.333	0.0609
FL_FULL	VDS	22602	scaffold158350	3617	scaffold158350_3617	0	4.8	-0.3128	0.0694
FL_FULL	CRA	31932	scaffold15841	1403	scaffold15841_1403	0	6.24	0.2512	0.0476
FL_FULL	FNPC	63149	scaffold72612	9261	scaffold72612_9261	0	6.55	-0.2871	0.0559
FL_FULL	VDS	80289	scaffold15874	2416	scaffold15874_2416	0	4.96	-0.2293	0.0498
FL_FULL	VDS	80297	scaffold15874	2641	scaffold15874_2641	0	5.23	-0.2027	0.0447
FL_FULL	VDS	56486	scaffold158780	2691	scaffold158780_2691	0	4.96	-0.4214	0.0916
FL_FULL	FNPC	92911	scaffold2292	6479	scaffold2292_6479	0	6.54	-0.283	0.0551
FL_FULL	VDS	45907	scaffold15892	42312	scaffold15892_42312	0	6.61	-0.3142	0.0572
FL_FULL	FNPC	74	scaffold7659	1902	scaffold7659_1902	0	6.54	-0.2661	0.0519
FL_FULL	VDS	45943	scaffold15892	70208	scaffold15892_70208	0	9.53	-0.4478	0.0648
FL_FULL	VDS	15364	scaffold158978	236	scaffold158978_236	0	5.68	-0.4641	0.0928
FL_FULL	VDS	15366	scaffold158978	296	scaffold158978_296	0	8.55	-0.6203	0.1044
FL_FULL	FNPC	38575	scaffold14365	8607	scaffold14365_8607	0	6.53	-0.2094	0.0408
FL_FULL	FNPC	67887	scaffold159156	6437	scaffold159156_6437	0	6.53	-0.2502	0.0488
FL_FULL	FNPC	31671	scaffold53164	4771	scaffold53164_4771	0	6.53	-0.3004	0.0551
FL_FULL	VDS	89333	scaffold159354	1076	scaffold159354_1076	0	6.26	-0.4238	0.0846
FL_FULL	CRA	33903	scaffold159632	605	scaffold159632_605	0	6.22	0.1556	0.0295
FL_FULL	FNPC	44991	scaffold133822	1552	scaffold133822_1552	0	6.52	-0.2841	0.0555
FL_FULL	FNPC	45846	scaffold33529	6037	scaffold33529_6037	0	6.52	-0.2322	0.0453
FL_FULL	FNPC	54550	scaffold51542	1586	scaffold51542_1586	0	6.52	-0.2996	0.055
FL_FULL	FNPC	89852	scaffold95283	6307	scaffold95283_6307	0	6.51	-0.327	0.0639
FL_FULL	CRA	98340	scaffold160052	772	scaffold160052_772	0	4.42	0.2497	0.0584
FL_FULL	FNPC	21653	scaffold111665	38898	scaffold111665_38898	0	6.49	-0.2664	0.0491
FL_FULL	FNPC	58420	scaffold43622	2933	scaffold43622_2933	0	6.49	-0.2318	0.0454
FL_FULL	CRA	14521	scaffold16014	735	scaffold16014_735	0	5.36	0.2768	0.0575
FL_FULL	FNPC	73957	scaffold554	1930	scaffold554_1930	0	6.49	-0.4061	0.0748
FL_FULL	VDS	14176	scaffold16027	72705	scaffold16027_72705	0	4.38	-0.1749	0.0411
FL_FULL	FNPC	59359	scaffold57055	4621	scaffold57055_4621	0	6.49	-0.2415	0.0445
FL_FULL	VDS	73940	scaffold160592	1851	scaffold160592_1851	0.0001	4.3	-0.2898	0.0688
FL_FULL	FNPC	19944	scaffold92756	3970	scaffold92756_3970	0	6.49	-0.3096	0.0606
FL_FULL	VDS	73944	scaffold160592	2439	scaffold160592_2439	0	4.65	-0.2966	0.0699
FL_FULL	VDS	82757	scaffold16061	14344	scaffold16061_14344	0	5.32	-0.2973	0.0619
FL_FULL	VDS	82760	scaffold16061	14413	scaffold16061_14413	0	4.96	-0.3092	0.0672
FL_FULL	VDS	82761	scaffold16061	14574	scaffold16061_14574	0	9.55	-0.376	0.0596
FL_FULL	VDS	82762	scaffold16061	14661	scaffold16061_14661	0	4.87	-0.3336	0.0734
FL_FULL	FNPC	18509	scaffold6570	70712	scaffold6570_70712	0	6.48	-0.1971	0.0386
FL_FULL	VDS	82763	scaffold16061	14673	scaffold16061_14673	0	11.25	-0.4557	0.0661
FL_FULL	FNPC	63816	scaffold78543	687	scaffold78543_687	0	6.47	-0.2356	0.0435
FL_FULL	VDS	82780	scaffold16061	19041	scaffold16061_19041	0	5.42	-0.3548	0.0768
FL_FULL	FNPC	51015	scaffold21460	5842	scaffold21460_5842	0	6.46	-0.2962	0.0581
FL_FULL	VDS	82781	scaffold16061	19052	scaffold16061_19052	0	7.63	-0.4528	0.0754
FL_FULL	VDS	82784	scaffold16061	24960	scaffold16061_24960	0	5.67	-0.3474	0.0733
FL_FULL	FNPC	99215	scaffold21827	15079	scaffold21827_15079	0	6.46	-0.2633	0.0517
FL_FULL	VDS	82786	scaffold16061	25089	scaffold16061_25089	0	7.66	-0.4257	0.0707
FL_FULL	FNPC	60875	scaffold11050	18011	scaffold11050_18011	0	6.45	-0.2615	0.0483
FL_FULL	VDS	82787	scaffold16061	25149	scaffold16061_25149	0	8.1	-0.4099	0.071
FL_FULL	FNPC	9673	scaffold20389	15541	scaffold20389_15541	0	6.45	-0.2523	0.0467
FL_FULL	VDS	82792	scaffold16061	26591	scaffold16061_26591	0	9.5	-0.4201	0.0668
FL_FULL	VDS	82796	scaffold16061	28024	scaffold16061_28024	0	7.85	-0.4354	0.0712
FL_FULL	VDS	82797	scaffold16061	28146	scaffold16061_28146	0	4.81	-0.3285	0.076
FL_FULL	FNPC	3248	scaffold25177	12277	scaffold25177_12277	0	6.45	-0.2618	0.0484
FL_FULL	VDS	28764	scaffold16089	3895	scaffold16089_3895	0.0001	4.21	-0.2188	0.0525
FL_FULL	VDS	49968	scaffold16111	15237	scaffold16111_15237	0	6.23	-0.2517	0.0504
FL_FULL	VDS	49969	scaffold16111	15312	scaffold16111_15312	0	6.23	-0.2522	0.0505
FL_FULL	VDS	49970	scaffold16111	15326	scaffold16111_15326	0	5.71	-0.2545	0.0507
FL_FULL	VDS	49972	scaffold16111	15519	scaffold16111_15519	0	5.17	-0.2442	0.0517
FL_FULL	VDS	49952	scaffold16111	7101	scaffold16111_7101	0	6.87	-0.3662	0.0651
FL_FULL	VDS	49960	scaffold16111	7426	scaffold16111_7426	0	5.73	-0.3081	0.0647
FL_FULL	FNPC	37346	scaffold133261	513	scaffold133261_513	0	6.44	-0.2769	0.0513
FL_FULL	VDS	24242	scaffold16127	24611	scaffold16127_24611	0	6.51	-0.4345	0.0849
FL_FULL	FNPC	51829	scaffold54350	6836	scaffold54350_6836	0	6.44	-0.1893	0.0372
FL_FULL	VDS	65916	scaffold16140	25496	scaffold16140_25496	0.0001	4.23	-0.2187	0.0524
FL_FULL	VDS	65924	scaffold16140	25736	scaffold16140_25736	0	6.43	-0.2285	0.045
FL_FULL	VDS	65926	scaffold16140	25753	scaffold16140_25753	0	5.9	-0.2426	0.0474
FL_FULL	VDS	65927	scaffold16140	25770	scaffold16140_25770	0	4.78	-0.2023	0.047
FL_FULL	FNPC	93769	scaffold29585	1113	scaffold29585_1113	0	6.43	-0.2968	0.055
FL_FULL	FNPC	92829	scaffold40455	40944	scaffold40455_40944	0	6.43	-0.3045	0.0599
FL_FULL	FNPC	3251	scaffold25177	12309	scaffold25177_12309	0	6.42	-0.2579	0.0478
FL_FULL	FNPC	39067	scaffold59408	10591	scaffold59408_10591	0	6.42	-0.3059	0.0567
FL_FULL	FNPC	55057	scaffold8881	616	scaffold8881_616	0	6.42	-0.2542	0.0501
FL_FULL	FNPC	14374	scaffold67413	29862	scaffold67413_29862	0	6.41	-0.234	0.0461
FL_FULL	FNPC	81546	scaffold4738	5539	scaffold4738_5539	0	6.4	-0.257	0.0507
FL_FULL	FNPC	110205	scaffold126418	1663	scaffold126418_1663	0	6.39	-0.2276	0.0449
FL_FULL	FNPC	56474	scaffold30790	3583	scaffold30790_3583	0	6.39	-0.3446	0.068
FL_FULL	VDS	3884	scaffold16350	4301	scaffold16350_4301	0	5.45	-0.1699	0.0349
FL_FULL	CRA	95092	scaffold16370	39248	scaffold16370_39248	0.0001	4.28	0.128	0.0305
FL_FULL	FNPC	46562	scaffold14352	7167	scaffold14352_7167	0	6.38	-0.2321	0.0432
FL_FULL	VDS	80973	scaffold16393	1532	scaffold16393_1532	0	4.81	-0.3988	0.0884
FL_FULL	FNPC	18398	scaffold64084	1048	scaffold64084_1048	0	6.38	-0.3092	0.0576
FL_FULL	FNPC	356	scaffold99904	4658	scaffold99904_4658	0	6.38	-0.2323	0.0432
FL_FULL	FNPC	14029	scaffold20146	4569	scaffold20146_4569	0	6.37	-0.1975	0.0368
FL_FULL	CRA	18537	scaffold16502	3864	scaffold16502_3864	0.0001	4.22	0.2902	0.0698
FL_FULL	CRA	18543	scaffold16502	8275	scaffold16502_8275	0.0001	4.23	0.3445	0.0827
FL_FULL	VDS	62182	scaffold16507	27769	scaffold16507_27769	0	4.5	-0.2296	0.0529
FL_FULL	FNPC	18453	scaffold6570	42344	scaffold6570_42344	0	6.37	-0.2004	0.0396
FL_FULL	VDS	18780	scaffold16536	27048	scaffold16536_27048	0.0001	4.15	-0.2391	0.058
FL_FULL	FNPC	10012	scaffold84343	6163	scaffold84343_6163	0	6.37	-0.2309	0.0457
FL_FULL	VDS	29311	scaffold16611	2476	scaffold16611_2476	0	6.05	-0.2931	0.0564
FL_FULL	FNPC	74010	scaffold113361	233	scaffold113361_233	0	6.36	-0.2641	0.0493
FL_FULL	VDS	29314	scaffold16611	2714	scaffold16611_2714	0	4.64	-0.2455	0.058
FL_FULL	FNPC	75030	scaffold58857	4801	scaffold58857_4801	0	6.36	-0.3108	0.058
FL_FULL	VDS	29316	scaffold16611	2759	scaffold16611_2759	0.0001	4.3	-0.2418	0.0597
FL_FULL	VDS	29323	scaffold16611	3035	scaffold16611_3035	0	4.79	-0.1797	0.0417
FL_FULL	VDS	29361	scaffold16611	8314	scaffold16611_8314	0	5.09	-0.1565	0.0335
FL_FULL	VDS	29362	scaffold16611	8323	scaffold16611_8323	0	4.82	-0.1509	0.0334
FL_FULL	VDS	29365	scaffold16611	8360	scaffold16611_8360	0	5.1	-0.1521	0.0325
FL_FULL	FNPC	4709	scaffold3597	151	scaffold3597_151	0	6.35	-0.3149	0.0588
FL_FULL	FNPC	68252	scaffold107107	1837	scaffold107107_1837	0	6.34	-0.2464	0.0488
FL_FULL	FNPC	45121	scaffold11650	15645	scaffold11650_15645	0	6.34	-0.2634	0.0492
FL_FULL	VDS	50936	scaffold16698	15284	scaffold16698_15284	0	5.96	-0.3182	0.0618
FL_FULL	FNPC	88689	scaffold25008	4680	scaffold25008_4680	0	6.34	-0.3256	0.0646
FL_FULL	FNPC	12163	scaffold15835	2297	scaffold15835_2297	0	6.33	-0.2391	0.0447
FL_FULL	FNPC	75486	scaffold1673	4265	scaffold1673_4265	0	6.33	-0.2776	0.0519
FL_FULL	VDS	75486	scaffold1673	4265	scaffold1673_4265	0	4.74	-0.2844	0.0635
FL_FULL	FNPC	75639	scaffold119097	1189	scaffold119097_1189	0	6.32	-0.2447	0.0486
FL_FULL	VDS	75490	scaffold1673	4339	scaffold1673_4339	0	4.89	-0.2596	0.0595
FL_FULL	FNPC	73876	scaffold151422	1141	scaffold151422_1141	0	6.32	-0.15	0.0298
FL_FULL	VDS	99936	scaffold16879	7828	scaffold16879_7828	0	7.29	-0.2363	0.0405
FL_FULL	FNPC	79362	scaffold111785	1653	scaffold111785_1653	0	6.31	-0.2839	0.0532
FL_FULL	FNPC	111920	scaffold5876	23801	scaffold5876_23801	0	6.31	-0.2692	0.0505
FL_FULL	VDS	82363	scaffold17007	8270	scaffold17007_8270	0	7.05	-0.4109	0.0719
FL_FULL	FNPC	86197	scaffold12358	5919	scaffold12358_5919	0	6.3	-0.2957	0.0554
FL_FULL	VDS	76669	scaffold17032	124538	scaffold17032_124538	0.0001	4.07	-0.1225	0.0312
FL_FULL	FNPC	26806	scaffold12570	62675	scaffold12570_62675	0	6.3	-0.3255	0.0611
FL_FULL	FNPC	84043	scaffold35500	6082	scaffold35500_6082	0	6.3	-0.3528	0.0702
FL_FULL	VDS	75939	scaffold1715	34393	scaffold1715_34393	0	5.91	-0.2123	0.0414
FL_FULL	VDS	75991	scaffold1715	73750	scaffold1715_73750	0.0001	4.17	-0.3584	0.0899
FL_FULL	FNPC	107743	scaffold4108	48845	scaffold4108_48845	0	6.3	-0.2213	0.0415
FL_FULL	VDS	14971	scaffold17213	12509	scaffold17213_12509	0.0001	4.22	-0.5128	0.123
FL_FULL	CRA	19886	scaffold17234	260	scaffold17234_260	0	4.74	0.2695	0.0604
FL_FULL	FNPC	24664	scaffold51972	1600	scaffold51972_1600	0	6.3	0.1963	0.0391
FL_FULL	FNPC	89847	scaffold95283	6111	scaffold95283_6111	0	6.3	-0.3759	0.0705
FL_FULL	FNPC	62532	scaffold17942	3669	scaffold17942_3669	0	6.29	-0.2422	0.0455
FL_FULL	VDS	92970	scaffold17281	7534	scaffold17281_7534	0	7.59	-0.3642	0.0654
FL_FULL	VDS	92296	scaffold17355	5868	scaffold17355_5868	0	4.94	-0.2863	0.0624
FL_FULL	FNPC	37339	scaffold22959	3368	scaffold22959_3368	0	6.28	-0.3028	0.0569
FL_FULL	FNPC	44501	scaffold24877	18178	scaffold24877_18178	0	6.28	-0.2394	0.0477
FL_FULL	VDS	3602	scaffold17377	4561	scaffold17377_4561	0	4.37	-0.226	0.0552
FL_FULL	FNPC	54285	scaffold30031	5895	scaffold30031_5895	0	6.28	-0.2692	0.0537
FL_FULL	FNPC	6193	scaffold5874	53963	scaffold5874_53963	0	6.28	-0.2389	0.0476
FL_FULL	FNPC	6861	scaffold90509	1413	scaffold90509_1413	0	6.28	-0.2397	0.0478
FL_FULL	FNPC	71256	scaffold11829	23751	scaffold11829_23751	0	6.27	-0.2494	0.0498
FL_FULL	VDS	90113	scaffold17497	3682	scaffold17497_3682	0	6.19	-0.2868	0.0576
FL_FULL	VDS	29355	scaffold17509	95411	scaffold17509_95411	0	5.1	-0.248	0.053
FL_FULL	VDS	29359	scaffold17509	95466	scaffold17509_95466	0	5.26	-0.251	0.0526
FL_FULL	FNPC	21417	scaffold21612	10499	scaffold21612_10499	0	6.26	-0.2873	0.0541
FL_FULL	VDS	29363	scaffold17509	95540	scaffold17509_95540	0.0001	4.12	-0.2114	0.0515
FL_FULL	VDS	20021	scaffold17517	2677	scaffold17517_2677	0	5.78	-0.319	0.0666
FL_FULL	VDS	20022	scaffold17517	2679	scaffold17517_2679	0	5.23	-0.3092	0.0682
FL_FULL	VDS	82939	scaffold17568	8325	scaffold17568_8325	0.0001	4.12	-0.2472	0.0602
FL_FULL	FNPC	111917	scaffold5876	23623	scaffold5876_23623	0	6.26	-0.2383	0.0476
FL_FULL	FNPC	37240	C32075515	184	C32075515_184	0	6.25	-0.275	0.0518
FL_FULL	VDS	72332	scaffold17665	364	scaffold17665_364	0	4.71	-0.3682	0.0826
FL_FULL	VDS	44769	scaffold17677	6784	scaffold17677_6784	0	5.36	-0.1122	0.0244
FL_FULL	VDS	44770	scaffold17677	6817	scaffold17677_6817	0	5.31	-0.1121	0.0245
FL_FULL	VDS	44775	scaffold17677	6888	scaffold17677_6888	0	5.26	-0.1116	0.0246
FL_FULL	VDS	44776	scaffold17677	6895	scaffold17677_6895	0	4.85	-0.1112	0.0245
FL_FULL	VDS	44777	scaffold17677	6997	scaffold17677_6997	0	4.9	0.1064	0.0233
FL_FULL	VDS	44779	scaffold17677	7054	scaffold17677_7054	0.0001	4.09	-0.0929	0.0227
FL_FULL	VDS	44780	scaffold17677	7075	scaffold17677_7075	0	4.64	-0.0955	0.0225
FL_FULL	FNPC	5525	scaffold8190	82078	scaffold8190_82078	0	6.25	0.218	0.0411
FL_FULL	FNPC	18497	scaffold6570	64751	scaffold6570_64751	0	6.24	-0.2697	0.054
FL_FULL	FNPC	98126	scaffold84996	7957	scaffold84996_7957	0	6.24	-0.2949	0.0557
FL_FULL	VDS	105286	scaffold17917	20486	scaffold17917_20486	0	4.6	-0.3581	0.085
FL_FULL	FNPC	86636	scaffold102209	8195	scaffold102209_8195	0	6.22	-0.2346	0.047
FL_FULL	FNPC	85137	scaffold18485	5170	scaffold18485_5170	0	6.22	-0.2728	0.0547
FL_FULL	FNPC	84396	scaffold23622	4106	scaffold23622_4106	0	6.22	-0.3491	0.066
FL_FULL	VDS	29997	scaffold17998	3678	scaffold17998_3678	0	6.93	-0.3988	0.0705
FL_FULL	VDS	98200	scaffold18003	3442	scaffold18003_3442	0	5.83	-0.5089	0.1002
FL_FULL	FNPC	36409	scaffold25966	5498	scaffold25966_5498	0	6.22	-0.2484	0.0498
FL_FULL	VDS	69824	scaffold18108	205	scaffold18108_205	0.0001	4.09	-0.1782	0.0436
FL_FULL	VDS	69826	scaffold18108	254	scaffold18108_254	0	5.32	-0.2045	0.0447
FL_FULL	VDS	69828	scaffold18108	6754	scaffold18108_6754	0	7.2	-0.2074	0.0383
FL_FULL	VDS	69836	scaffold18108	6984	scaffold18108_6984	0	6.48	-0.3273	0.0641
FL_FULL	VDS	69864	scaffold18108	8812	scaffold18108_8812	0	6.78	-0.2766	0.0528
FL_FULL	VDS	85077	scaffold18176	237	scaffold18176_237	0	4.63	-0.2584	0.0586
FL_FULL	VDS	85086	scaffold18176	444	scaffold18176_444	0.0001	4.13	-0.2125	0.0517
FL_FULL	VDS	85088	scaffold18176	503	scaffold18176_503	0	4.46	-0.2017	0.0487
FL_FULL	VDS	85098	scaffold18176	756	scaffold18176_756	0	8.76	-0.3693	0.0613
FL_FULL	VDS	85101	scaffold18176	836	scaffold18176_836	0	5.83	-0.2845	0.056
FL_FULL	FNPC	76938	scaffold3263	43266	scaffold3263_43266	0	6.22	-0.3171	0.06
FL_FULL	VDS	61814	scaffold18191	20133	scaffold18191_20133	0.0001	4.18	-0.1674	0.042
FL_FULL	FNPC	26334	scaffold4233	6055	scaffold4233_6055	0	6.22	-0.239	0.0452
FL_FULL	FNPC	93773	scaffold29585	1187	scaffold29585_1187	0	6.21	-0.2783	0.0527
FL_FULL	FNPC	26335	scaffold4233	6177	scaffold4233_6177	0	6.21	-0.2519	0.0477
FL_FULL	VDS	79420	scaffold18261	9965	scaffold18261_9965	0	5.44	-0.3564	0.0732
FL_FULL	FNPC	76613	scaffold708	12532	scaffold708_12532	0	6.21	-0.2303	0.0436
FL_FULL	FNPC	82808	scaffold14770	22182	scaffold14770_22182	0	6.19	-0.2609	0.0495
FL_FULL	FNPC	111539	scaffold298	50069	scaffold298_50069	0	6.19	-0.2152	0.0408
FL_FULL	FNPC	76913	scaffold3263	29624	scaffold3263_29624	0	6.19	-0.2011	0.0404
FL_FULL	CRA	20831	scaffold18325	3050	scaffold18325_3050	0.0001	4.17	0.1808	0.0438
FL_FULL	VDS	60315	scaffold184	23091	scaffold184_23091	0.0001	4.24	-0.2822	0.0702
FL_FULL	FNPC	98925	scaffold102354	1942	scaffold102354_1942	0	6.17	-0.2248	0.0453
FL_FULL	VDS	65834	scaffold1841	14162	scaffold1841_14162	0	8.06	-0.4565	0.0735
FL_FULL	VDS	65845	scaffold1841	28276	scaffold1841_28276	0	5.02	-0.3282	0.0741
FL_FULL	FNPC	75832	scaffold132508	3468	scaffold132508_3468	0	6.17	-0.2435	0.0463
FL_FULL	FNPC	54096	scaffold55683	2792	scaffold55683_2792	0	6.17	-0.2709	0.0545
FL_FULL	FNPC	80147	scaffold3409	40072	scaffold3409_40072	0	6.16	-0.3894	0.0741
FL_FULL	VDS	85138	scaffold18485	5195	scaffold18485_5195	0	4.63	-0.3557	0.0841
FL_FULL	VDS	70224	scaffold18510	1927	scaffold18510_1927	0.0001	4.14	-0.1794	0.0435
FL_FULL	FNPC	97664	scaffold8369	5623	scaffold8369_5623	0	6.16	-0.2945	0.056
FL_FULL	FNPC	48324	scaffold3982	22688	scaffold3982_22688	0	6.15	-0.2555	0.0515
FL_FULL	VDS	98652	scaffold18548	18714	scaffold18548_18714	0	6.73	-0.2477	0.0475
FL_FULL	VDS	92788	scaffold18563	7610	scaffold18563_7610	0	4.92	-0.283	0.0618
FL_FULL	VDS	92798	scaffold18563	7812	scaffold18563_7812	0	4.42	-0.2766	0.0671
FL_FULL	VDS	21371	scaffold186	129133	scaffold186_129133	0	4.96	-0.2677	0.0582
FL_FULL	VDS	21376	scaffold186	129370	scaffold186_129370	0.0001	4.21	-0.228	0.0569
FL_FULL	VDS	40038	scaffold18661	19242	scaffold18661_19242	0	4.78	-0.2274	0.0506
FL_FULL	VDS	40039	scaffold18661	19287	scaffold18661_19287	0	5.39	-0.255	0.0527
FL_FULL	VDS	40041	scaffold18661	19313	scaffold18661_19313	0	7.95	-0.3123	0.0507
FL_FULL	VDS	40047	scaffold18661	20895	scaffold18661_20895	0.0001	4.19	-0.201	0.0503
FL_FULL	VDS	40050	scaffold18661	21208	scaffold18661_21208	0	8.88	-0.3561	0.0587
FL_FULL	VDS	40053	scaffold18661	21265	scaffold18661_21265	0	5.7	-0.2253	0.045
FL_FULL	VDS	40054	scaffold18661	21294	scaffold18661_21294	0	4.32	-0.2005	0.0474
FL_FULL	VDS	40055	scaffold18661	21457	scaffold18661_21457	0	9.98	-0.3178	0.0446
FL_FULL	VDS	40056	scaffold18661	21462	scaffold18661_21462	0	10.2	-0.327	0.0453
FL_FULL	VDS	4557	scaffold18670	9390	scaffold18670_9390	0	4.36	-0.3078	0.0724
FL_FULL	FNPC	38549	scaffold823	41382	scaffold823_41382	0	6.15	-0.2083	0.042
FL_FULL	FNPC	43064	scaffold7725	6470	scaffold7725_6470	0	6.13	-0.2543	0.0485
FL_FULL	CRA	18546	scaffold1873	28656	scaffold1873_28656	0	6.96	0.3768	0.0667
FL_FULL	CRA	18547	scaffold1873	28663	scaffold1873_28663	0	6.36	0.3449	0.0645
FL_FULL	VDS	7143	scaffold18779	15640	scaffold18779_15640	0	4.97	-0.338	0.0734
FL_FULL	FNPC	50626	scaffold9922	46180	scaffold9922_46180	0	6.13	-0.2898	0.0585
FL_FULL	VDS	84020	scaffold18940	14875	scaffold18940_14875	0	6.13	-0.312	0.0595
FL_FULL	VDS	84023	scaffold18940	15220	scaffold18940_15220	0	8.93	-0.3966	0.0652
FL_FULL	VDS	84040	scaffold18940	18592	scaffold18940_18592	0	7.14	-0.3104	0.0577
FL_FULL	FNPC	45120	scaffold11650	15570	scaffold11650_15570	0	6.12	-0.2572	0.0491
FL_FULL	VDS	12221	scaffold19060	10983	scaffold19060_10983	0	7.93	-0.3544	0.0576
FL_FULL	VDS	12222	scaffold19060	11005	scaffold19060_11005	0	4.4	-0.2427	0.0591
FL_FULL	VDS	12223	scaffold19060	11013	scaffold19060_11013	0	6.62	-0.2994	0.0545
FL_FULL	VDS	12224	scaffold19060	11037	scaffold19060_11037	0	6.28	-0.2973	0.0592
FL_FULL	VDS	12225	scaffold19060	11042	scaffold19060_11042	0	5.94	-0.2691	0.0553
FL_FULL	VDS	12227	scaffold19060	11208	scaffold19060_11208	0	8.09	-0.3583	0.0576
FL_FULL	VDS	12228	scaffold19060	11249	scaffold19060_11249	0	7.01	-0.3344	0.0587
FL_FULL	VDS	12231	scaffold19060	11299	scaffold19060_11299	0	5.91	-0.3145	0.0613
FL_FULL	VDS	12232	scaffold19060	11370	scaffold19060_11370	0	5.77	-0.3042	0.0602
FL_FULL	VDS	12233	scaffold19060	11386	scaffold19060_11386	0	5.84	-0.3104	0.061
FL_FULL	VDS	12234	scaffold19060	11405	scaffold19060_11405	0	6.31	-0.302	0.0601
FL_FULL	VDS	12236	scaffold19060	11478	scaffold19060_11478	0	5.52	-0.3065	0.0656
FL_FULL	VDS	12237	scaffold19060	11530	scaffold19060_11530	0	5.53	-0.3145	0.0639
FL_FULL	VDS	12238	scaffold19060	11541	scaffold19060_11541	0	4.42	-0.2643	0.0616
FL_FULL	VDS	12241	scaffold19060	12326	scaffold19060_12326	0	4.65	-0.1924	0.0454
FL_FULL	VDS	12172	scaffold19060	2337	scaffold19060_2337	0	5.51	-0.2409	0.0491
FL_FULL	VDS	12173	scaffold19060	2344	scaffold19060_2344	0	6.43	-0.2751	0.0509
FL_FULL	VDS	12176	scaffold19060	2445	scaffold19060_2445	0	6.41	-0.2614	0.0485
FL_FULL	VDS	12180	scaffold19060	2599	scaffold19060_2599	0.0001	4.13	-0.1475	0.0372
FL_FULL	VDS	12181	scaffold19060	2610	scaffold19060_2610	0.0001	4.24	-0.1552	0.0372
FL_FULL	VDS	35167	scaffold19073	3991	scaffold19073_3991	0	7.3	-0.3526	0.0647
FL_FULL	FNPC	88541	scaffold6802	43531	scaffold6802_43531	0	6.12	-0.2924	0.0559
FL_FULL	FNPC	5978	scaffold2367	92224	scaffold2367_92224	0	6.11	-0.2215	0.0423
FL_FULL	VDS	69422	scaffold19076	76253	scaffold19076_76253	0	4.34	-0.2591	0.0611
FL_FULL	FNPC	83294	scaffold42024	17222	scaffold42024_17222	0	6.11	-0.2177	0.044
FL_FULL	VDS	56992	scaffold19099	11844	scaffold19099_11844	0	9.88	-0.4556	0.0709
FL_FULL	VDS	56994	scaffold19099	11901	scaffold19099_11901	0	10.53	-0.4493	0.0676
FL_FULL	FNPC	14752	scaffold87027	419	scaffold87027_419	0	6.11	-0.2488	0.0476
FL_FULL	VDS	56995	scaffold19099	12055	scaffold19099_12055	0	10.43	-0.4483	0.0678
FL_FULL	VDS	56996	scaffold19099	12063	scaffold19099_12063	0	9.26	-0.4682	0.069
FL_FULL	VDS	56958	scaffold19099	2010	scaffold19099_2010	0	9.4	-0.4062	0.065
FL_FULL	VDS	56960	scaffold19099	2123	scaffold19099_2123	0	8.62	-0.3974	0.0666
FL_FULL	VDS	56961	scaffold19099	2144	scaffold19099_2144	0	5.58	-0.3526	0.0713
FL_FULL	FNPC	47104	scaffold83033	3127	scaffold83033_3127	0	6.1	-0.3056	0.0619
FL_FULL	VDS	56970	scaffold19099	6232	scaffold19099_6232	0	9.91	-0.4084	0.0635
FL_FULL	FNPC	53680	scaffold101067	7386	scaffold101067_7386	0	6.09	-0.2503	0.048
FL_FULL	VDS	56976	scaffold19099	8838	scaffold19099_8838	0	7.54	-0.3885	0.0652
FL_FULL	CRA	46635	scaffold19172	11619	scaffold19172_11619	0.0001	4.18	0.3466	0.0838
FL_FULL	VDS	94217	scaffold192	8498	scaffold192_8498	0.0001	4.24	-0.2114	0.0506
FL_FULL	VDS	52349	scaffold1922	9601	scaffold1922_9601	0	5.44	-0.322	0.0695
FL_FULL	VDS	3641	scaffold19337	24876	scaffold19337_24876	0	7.53	-0.3596	0.0604
FL_FULL	VDS	3663	scaffold19337	26730	scaffold19337_26730	0	4.69	-0.3479	0.0817
FL_FULL	VDS	18671	scaffold1935	2431	scaffold1935_2431	0	7.53	-0.2392	0.0431
FL_FULL	CRA	71150	scaffold19376	1331	scaffold19376_1331	0	4.42	0.3227	0.0754
FL_FULL	VDS	78862	scaffold19380	6293	scaffold19380_6293	0.0001	4.23	-0.2334	0.0559
FL_FULL	FNPC	78946	scaffold40904	4575	scaffold40904_4575	0	6.09	-0.2572	0.0493
FL_FULL	VDS	62190	scaffold1942	5760	scaffold1942_5760	0	4.9	-0.3148	0.069
FL_FULL	VDS	36936	scaffold1953	12600	scaffold1953_12600	0	4.59	-0.2196	0.05
FL_FULL	VDS	36937	scaffold1953	12605	scaffold1953_12605	0	4.57	-0.2094	0.0479
FL_FULL	FNPC	58215	scaffold60438	313	scaffold60438_313	0	6.09	-0.1959	0.0375
FL_FULL	FNPC	92377	scaffold11416	122883	scaffold11416_122883	0	6.08	-0.3021	0.058
FL_FULL	VDS	48904	scaffold1954	20483	scaffold1954_20483	0	4.58	-0.2303	0.0526
FL_FULL	FNPC	85138	scaffold18485	5195	scaffold18485_5195	0	6.08	-0.2916	0.0559
FL_FULL	FNPC	93984	scaffold56181	25599	scaffold56181_25599	0	6.08	-0.294	0.0597
FL_FULL	CRA	34618	scaffold19647	15837	scaffold19647_15837	0	5.1	0.2622	0.0562
FL_FULL	FNPC	90106	scaffold6623	55475	scaffold6623_55475	0	6.08	-0.1815	0.0348
FL_FULL	FNPC	52932	scaffold22260	4060	scaffold22260_4060	0	6.07	-0.2747	0.0527
FL_FULL	FNPC	13672	scaffold31727	46149	scaffold31727_46149	0	6.07	-0.255	0.0518
FL_FULL	FNPC	13125	scaffold32852	7019	scaffold32852_7019	0	6.07	-0.3553	0.0682
FL_FULL	VDS	64000	scaffold19679	4120	scaffold19679_4120	0.0001	4.29	-0.2475	0.0588
FL_FULL	FNPC	91850	scaffold63229	5014	scaffold63229_5014	0	6.07	-0.365	0.0701
FL_FULL	CRA	48330	scaffold19717	3564	scaffold19717_3564	0.0001	4.07	0.1599	0.0393
FL_FULL	FNPC	45126	scaffold11650	15804	scaffold11650_15804	0	6.06	-0.2461	0.0473
FL_FULL	FNPC	70089	scaffold99268	10695	scaffold99268_10695	0	6.06	-0.282	0.0542
FL_FULL	FNPC	45848	scaffold33529	6058	scaffold33529_6058	0	6.05	-0.2365	0.0455
FL_FULL	FNPC	93990	scaffold56181	25743	scaffold56181_25743	0	6.05	-0.2995	0.0576
FL_FULL	FNPC	85365	scaffold94495	3063	scaffold94495_3063	0	6.05	-0.2678	0.0545
FL_FULL	FNPC	98340	scaffold160052	772	scaffold160052_772	0	6.04	0.1733	0.0334
FL_FULL	FNPC	97609	scaffold20047	3293	scaffold20047_3293	0	6.04	-0.227	0.0462
FL_FULL	CRA	88236	scaffold19897	10018	scaffold19897_10018	0.0001	4.17	0.1851	0.0448
FL_FULL	CRA	98143	scaffold19963	27750	scaffold19963_27750	0	6.23	0.3253	0.0616
FL_FULL	FNPC	32131	scaffold22234	8272	scaffold22234_8272	0	6.04	-0.2859	0.0551
FL_FULL	FNPC	41975	scaffold1457	4257	scaffold1457_4257	0	6.03	-0.1806	0.0368
FL_FULL	CRA	98164	scaffold19963	39863	scaffold19963_39863	0.0001	4.08	0.1602	0.0394
FL_FULL	CRA	98217	scaffold19963	56996	scaffold19963_56996	0.0001	4.07	0.1864	0.0459
FL_FULL	FNPC	63014	scaffold47464	5699	scaffold47464_5699	0	6.03	-0.2388	0.0487
FL_FULL	CRA	37586	scaffold20026	10157	scaffold20026_10157	0	4.94	0.3028	0.0662
FL_FULL	FNPC	97672	scaffold8369	6195	scaffold8369_6195	0	6.03	-0.3078	0.0593
FL_FULL	VDS	72868	scaffold2006	10490	scaffold2006_10490	0	4.83	-0.273	0.0603
FL_FULL	FNPC	73617	scaffold43758	8689	scaffold43758_8689	0	6.02	-0.254	0.0518
FL_FULL	VDS	61200	scaffold20134	15072	scaffold20134_15072	0	4.41	-0.2829	0.066
FL_FULL	VDS	61202	scaffold20134	15111	scaffold20134_15111	0	5.49	-0.3368	0.0723
FL_FULL	FNPC	79152	scaffold13466	46800	scaffold13466_46800	0	6.01	-0.2437	0.0471
FL_FULL	FNPC	21279	scaffold2288	8813	scaffold2288_8813	0	6.01	-0.1982	0.0405
FL_FULL	FNPC	79539	scaffold76077	3550	scaffold76077_3550	0	6.01	-0.3298	0.0637
FL_FULL	FNPC	70242	scaffold17931	8227	scaffold17931_8227	0	6	-0.2237	0.0457
FL_FULL	FNPC	34618	scaffold19647	15837	scaffold19647_15837	0	6	0.2146	0.0439
FL_FULL	FNPC	93993	scaffold56181	25779	scaffold56181_25779	0	6	-0.2913	0.0563
FL_FULL	VDS	100725	scaffold20239	12490	scaffold20239_12490	0	5.43	-0.342	0.0703
FL_FULL	FNPC	69097	scaffold7557	12504	scaffold7557_12504	0	6	-0.3196	0.0653
FL_FULL	FNPC	59134	scaffold9737	2615	scaffold9737_2615	0	6	-0.2497	0.051
FL_FULL	VDS	3559	scaffold20274	8734	scaffold20274_8734	0	4.32	-0.3356	0.0793
FL_FULL	VDS	23939	scaffold20275	1645	scaffold20275_1645	0.0001	4.16	-0.1556	0.0376
FL_FULL	CRA	11535	scaffold20315	40834	scaffold20315_40834	0	4.41	0.1642	0.0385
FL_FULL	CRA	11538	scaffold20315	40881	scaffold20315_40881	0.0001	4.21	0.1684	0.0405
FL_FULL	CRA	11539	scaffold20315	40887	scaffold20315_40887	0.0001	4.21	0.1679	0.0404
FL_FULL	CRA	11541	scaffold20315	40936	scaffold20315_40936	0.0001	4.07	0.1642	0.0403
FL_FULL	CRA	11581	scaffold20315	62170	scaffold20315_62170	0	4.55	0.214	0.0492
FL_FULL	FNPC	54178	scaffold46892	45967	scaffold46892_45967	0	5.99	-0.2402	0.0492
FL_FULL	VDS	9673	scaffold20389	15541	scaffold20389_15541	0	6.22	-0.3458	0.0693
FL_FULL	FNPC	22494	scaffold51254	1527	scaffold51254_1527	0	5.99	-0.3066	0.0628
FL_FULL	VDS	9681	scaffold20389	15735	scaffold20389_15735	0	6.79	-0.3803	0.0681
FL_FULL	VDS	76504	scaffold20475	2746	scaffold20475_2746	0.0001	4.15	-0.2405	0.0583
FL_FULL	FNPC	41535	scaffold7964	17306	scaffold7964_17306	0	5.99	-0.2312	0.0473
FL_FULL	FNPC	59489	scaffold28510	25045	scaffold28510_25045	0	5.98	-0.2336	0.0452
FL_FULL	CRA	63439	scaffold20615	12015	scaffold20615_12015	0	4.76	0.3613	0.0807
FL_FULL	FNPC	62231	scaffold47691	103	scaffold47691_103	0	5.98	-0.203	0.0393
FL_FULL	FNPC	441	scaffold57137	4450	scaffold57137_4450	0	5.98	-0.177	0.0343
FL_FULL	FNPC	5690	scaffold63672	4247	scaffold63672_4247	0	5.98	-0.2502	0.0485
FL_FULL	FNPC	29680	scaffold12054	2401	scaffold12054_2401	0	5.97	-0.2236	0.0434
FL_FULL	FNPC	93771	scaffold29585	1156	scaffold29585_1156	0	5.97	-0.2693	0.0522
FL_FULL	VDS	90927	scaffold20993	70782	scaffold20993_70782	0	5.04	-0.2211	0.0476
FL_FULL	FNPC	15963	scaffold29970	14447	scaffold29970_14447	0	5.96	-0.2822	0.0548
FL_FULL	CRA	95900	scaffold21037	6780	scaffold21037_6780	0	4.35	0.333	0.0787
FL_FULL	CRA	57410	scaffold21061	13069	scaffold21061_13069	0.0001	4.06	0.2923	0.072
FL_FULL	CRA	57419	scaffold21061	19024	scaffold21061_19024	0	4.5	0.3271	0.0756
FL_FULL	CRA	57422	scaffold21061	19082	scaffold21061_19082	0	4.39	0.3224	0.0757
FL_FULL	CRA	57372	scaffold21061	4386	scaffold21061_4386	0.0001	4.06	0.2736	0.0673
FL_FULL	VDS	94769	scaffold2111	142848	scaffold2111_142848	0.0001	4.16	-0.2472	0.0621
FL_FULL	CRA	94424	scaffold2111	29948	scaffold2111_29948	0	4.33	0.2473	0.0586
FL_FULL	VDS	88749	scaffold21134	17899	scaffold21134_17899	0	5.63	-0.3032	0.0642
FL_FULL	FNPC	77288	scaffold6195	3494	scaffold6195_3494	0	5.96	-0.2476	0.0481
FL_FULL	FNPC	66553	scaffold71914	1860	scaffold71914_1860	0	5.96	-0.322	0.0625
FL_FULL	FNPC	59668	scaffold95982	535	scaffold95982_535	0	5.96	-0.2551	0.0524
FL_FULL	FNPC	47302	scaffold54356	9281	scaffold54356_9281	0	5.95	-0.2071	0.0402
FL_FULL	VDS	51015	scaffold21460	5842	scaffold21460_5842	0	9.03	-0.5026	0.0821
FL_FULL	FNPC	94347	scaffold85599	4188	scaffold85599_4188	0	5.95	0.159	0.0326
FL_FULL	VDS	51033	scaffold21460	6161	scaffold21460_6161	0	10.06	-0.4707	0.0726
FL_FULL	VDS	5692	scaffold21473	19845	scaffold21473_19845	0	5.05	-0.2781	0.0626
FL_FULL	VDS	5694	scaffold21473	19861	scaffold21473_19861	0.0001	4.13	-0.2525	0.0614
FL_FULL	FNPC	86638	scaffold102209	8264	scaffold102209_8264	0	5.94	-0.2393	0.0466
FL_FULL	VDS	5701	scaffold21473	20250	scaffold21473_20250	0	9.02	-0.5213	0.0852
FL_FULL	VDS	5723	scaffold21473	23630	scaffold21473_23630	0	5.08	-0.3024	0.0647
FL_FULL	VDS	5772	scaffold21473	34906	scaffold21473_34906	0.0001	4.07	-0.2317	0.059
FL_FULL	CRA	71009	scaffold21484	5795	scaffold21484_5795	0	5.71	0.3161	0.0632
FL_FULL	FNPC	86640	scaffold102209	8298	scaffold102209_8298	0	5.94	-0.2394	0.0466
FL_FULL	FNPC	44498	scaffold24877	18097	scaffold24877_18097	0	5.94	-0.277	0.057
FL_FULL	VDS	91877	scaffold21505	9514	scaffold21505_9514	0.0001	4.26	-0.3369	0.0804
FL_FULL	VDS	91882	scaffold21505	9588	scaffold21505_9588	0	5.55	-0.337	0.072
FL_FULL	FNPC	25164	scaffold2964	36714	scaffold2964_36714	0	5.94	-0.1944	0.0378
FL_FULL	FNPC	88497	scaffold38577	16837	scaffold38577_16837	0	5.94	-0.2892	0.0563
FL_FULL	FNPC	82212	scaffold6722	104136	scaffold6722_104136	0	5.94	-0.1934	0.0398
FL_FULL	FNPC	82763	scaffold16061	14673	scaffold16061_14673	0	5.93	-0.2386	0.0491
FL_FULL	FNPC	18420	scaffold6570	40158	scaffold6570_40158	0	5.93	-0.1644	0.0338
FL_FULL	FNPC	29316	scaffold16611	2759	scaffold16611_2759	0	5.92	-0.2023	0.0394
FL_FULL	VDS	107919	scaffold21729	36169	scaffold21729_36169	0	4.42	-0.3556	0.0864
FL_FULL	VDS	107929	scaffold21729	36633	scaffold21729_36633	0	5.47	-0.4523	0.0925
FL_FULL	FNPC	88037	scaffold10359	29659	scaffold10359_29659	0	5.91	-0.271	0.0559
FL_FULL	VDS	19484	scaffold2181	64299	scaffold2181_64299	0.0001	4.09	-0.179	0.0438
FL_FULL	VDS	19509	scaffold2181	69402	scaffold2181_69402	0	6.02	-0.1871	0.0361
FL_FULL	VDS	19513	scaffold2181	69451	scaffold2181_69451	0	7.58	-0.2351	0.0393
FL_FULL	FNPC	61802	scaffold18191	3812	scaffold18191_3812	0	5.91	-0.2023	0.0395
FL_FULL	FNPC	3881	scaffold6402	4305	scaffold6402_4305	0	5.9	-0.3191	0.0624
FL_FULL	FNPC	80400	scaffold1613	32653	scaffold1613_32653	0	5.88	-0.3269	0.064
FL_FULL	FNPC	11040	scaffold39853	13613	scaffold39853_13613	0	5.88	-0.1867	0.0386
FL_FULL	VDS	29999	scaffold21866	7233	scaffold21866_7233	0	4.98	-0.2037	0.0441
FL_FULL	FNPC	93991	scaffold56181	25749	scaffold56181_25749	0	5.88	-0.2973	0.0582
FL_FULL	FNPC	80615	scaffold80903	16780	scaffold80903_16780	0	5.88	-0.1908	0.0374
FL_FULL	FNPC	36106	scaffold4562	1323	scaffold4562_1323	0	5.87	-0.3239	0.0635
FL_FULL	VDS	90179	scaffold21981	4019	scaffold21981_4019	0.0001	4.06	0.1641	0.0418
FL_FULL	FNPC	65834	scaffold1841	14162	scaffold1841_14162	0	5.86	-0.2459	0.051
FL_FULL	FNPC	20613	scaffold60213	628	scaffold60213_628	0	5.86	-0.2867	0.0594
FL_FULL	VDS	87592	scaffold22154	26966	scaffold22154_26966	0	4.6	-0.2679	0.061
FL_FULL	VDS	8253	scaffold22186	1936	scaffold22186_1936	0.0001	4.09	-0.2742	0.0696
FL_FULL	VDS	107333	scaffold22203	41227	scaffold22203_41227	0	5.21	-0.2904	0.0642
FL_FULL	FNPC	95000	scaffold52507	9692	scaffold52507_9692	0	5.85	-0.3345	0.0657
FL_FULL	VDS	107334	scaffold22203	41228	scaffold22203_41228	0	10.49	-0.4314	0.0587
FL_FULL	VDS	36839	scaffold22219	18044	scaffold22219_18044	0	7.39	-0.3832	0.0698
FL_FULL	FNPC	93986	scaffold56181	25625	scaffold56181_25625	0	5.85	-0.2999	0.0589
FL_FULL	VDS	21680	scaffold2224	10899	scaffold2224_10899	0	6.28	-0.3449	0.0687
FL_FULL	VDS	21681	scaffold2224	11064	scaffold2224_11064	0	6.42	-0.3454	0.064
FL_FULL	VDS	21682	scaffold2224	11153	scaffold2224_11153	0	4.75	-0.2868	0.064
FL_FULL	VDS	21657	scaffold2224	6864	scaffold2224_6864	0	7.18	-0.3308	0.0613
FL_FULL	VDS	21658	scaffold2224	7154	scaffold2224_7154	0	6.23	-0.3253	0.0652
FL_FULL	VDS	21660	scaffold2224	7232	scaffold2224_7232	0	7.06	-0.3149	0.0588
FL_FULL	VDS	21662	scaffold2224	7575	scaffold2224_7575	0	5.73	-0.284	0.0565
FL_FULL	VDS	21663	scaffold2224	7581	scaffold2224_7581	0	5.52	-0.259	0.0554
FL_FULL	FNPC	68948	scaffold62912	1656	scaffold62912_1656	0	5.85	-0.2439	0.0506
FL_FULL	VDS	52932	scaffold22260	4060	scaffold22260_4060	0	5.09	-0.4909	0.105
FL_FULL	VDS	44162	scaffold22285	10028	scaffold22285_10028	0	4.99	-0.2319	0.0525
FL_FULL	FNPC	4971	scaffold22746	35130	scaffold22746_35130	0	5.84	-0.2212	0.0459
FL_FULL	VDS	44151	scaffold22285	3112	scaffold22285_3112	0.0001	4.3	-0.2794	0.0663
FL_FULL	FNPC	37335	scaffold22959	3290	scaffold22959_3290	0	5.84	-0.2909	0.0572
FL_FULL	VDS	44154	scaffold22285	3352	scaffold22285_3352	0	4.96	-0.2956	0.0672
FL_FULL	FNPC	52826	scaffold27755	98123	scaffold27755_98123	0	5.84	-0.3036	0.063
FL_FULL	FNPC	68826	scaffold2070	22121	scaffold2070_22121	0	5.83	0.1682	0.0349
FL_FULL	FNPC	11036	scaffold39853	13548	scaffold39853_13548	0	5.83	-0.1995	0.0393
FL_FULL	FNPC	36287	scaffold5310	40268	scaffold5310_40268	0	5.83	-0.2669	0.0554
FL_FULL	VDS	1687	scaffold22468	5114	scaffold22468_5114	0	4.73	-0.4436	0.1036
FL_FULL	VDS	1693	scaffold22468	5212	scaffold22468_5212	0	4.68	-0.4549	0.1024
FL_FULL	FNPC	38015	scaffold79708	11313	scaffold79708_11313	0	5.83	-0.2635	0.0519
FL_FULL	FNPC	10726	scaffold8289	3095	scaffold8289_3095	0	5.83	0.1606	0.0334
FL_FULL	CRA	54708	scaffold22529	23347	scaffold22529_23347	0.0001	4.25	0.3319	0.0794
FL_FULL	FNPC	54185	scaffold46892	46402	scaffold46892_46402	0	5.82	-0.2547	0.0502
FL_FULL	FNPC	11738	scaffold12737	923	scaffold12737_923	0	5.81	-0.2902	0.0572
FL_FULL	FNPC	90922	scaffold1423	5759	scaffold1423_5759	0	5.8	-0.28	0.0553
FL_FULL	FNPC	4757	scaffold14874	6293	scaffold14874_6293	0	5.8	-0.2529	0.0499
FL_FULL	FNPC	34583	scaffold34713	1055	scaffold34713_1055	0	5.8	0.1351	0.0281
FL_FULL	FNPC	103514	scaffold5618	25014	scaffold5618_25014	0	5.8	0.2031	0.0423
FL_FULL	VDS	9786	scaffold22829	31081	scaffold22829_31081	0	4.35	-0.2368	0.0558
FL_FULL	FNPC	111921	scaffold5876	23890	scaffold5876_23890	0	5.8	-0.2496	0.052
FL_FULL	FNPC	18636	scaffold151154	5833	scaffold151154_5833	0	5.79	-0.3165	0.066
FL_FULL	VDS	21279	scaffold2288	8813	scaffold2288_8813	0	6.26	-0.3148	0.0593
FL_FULL	FNPC	29314	scaffold16611	2714	scaffold16611_2714	0	5.79	-0.1947	0.0385
FL_FULL	FNPC	3255	scaffold25177	12417	scaffold25177_12417	0	5.79	-0.2276	0.0475
FL_FULL	FNPC	12673	scaffold31658	13170	scaffold31658_13170	0	5.79	-0.215	0.0448
FL_FULL	FNPC	89328	scaffold10371	11617	scaffold10371_11617	0	5.78	-0.2867	0.0599
FL_FULL	FNPC	79117	scaffold13466	2356	scaffold13466_2356	0	5.78	-0.2146	0.0448
FL_FULL	FNPC	34078	scaffold44098	17416	scaffold44098_17416	0	5.78	-0.2653	0.0525
FL_FULL	FNPC	9767	scaffold2191	7065	scaffold2191_7065	0	5.77	-0.3151	0.0624
FL_FULL	FNPC	94052	scaffold39351	26442	scaffold39351_26442	0	5.77	-0.204	0.0404
FL_FULL	FNPC	51150	scaffold17116	4545	scaffold17116_4545	0	5.76	-0.2811	0.0557
FL_FULL	VDS	77323	scaffold22950	104	scaffold22950_104	0	5.64	-0.3187	0.0675
FL_FULL	FNPC	44864	scaffold17267	7919	scaffold17267_7919	0	5.76	-0.2345	0.049
FL_FULL	VDS	77324	scaffold22950	225	scaffold22950_225	0.0001	4.14	-0.3384	0.0822
FL_FULL	FNPC	3559	scaffold20274	8734	scaffold20274_8734	0	5.76	-0.2592	0.0514
FL_FULL	VDS	77326	scaffold22950	331	scaffold22950_331	0.0001	4.18	-0.3153	0.0791
FL_FULL	FNPC	62261	scaffold31857	16004	scaffold31857_16004	0	5.76	-0.1929	0.0382
FL_FULL	VDS	77327	scaffold22950	412	scaffold22950_412	0	6.18	-0.3888	0.0782
FL_FULL	FNPC	45844	scaffold33529	6002	scaffold33529_6002	0	5.76	-0.2274	0.0451
FL_FULL	FNPC	86143	scaffold112612	6312	scaffold112612_6312	0	5.75	-0.2993	0.0626
FL_FULL	FNPC	44157	scaffold22285	3658	scaffold22285_3658	0	5.75	-0.2093	0.0438
FL_FULL	FNPC	45838	scaffold33529	5832	scaffold33529_5832	0	5.75	-0.2089	0.0415
FL_FULL	VDS	99450	scaffold22981	35380	scaffold22981_35380	0	5.19	-0.3225	0.0715
FL_FULL	VDS	99434	scaffold22981	3866	scaffold22981_3866	0	8.15	-0.3048	0.0526
FL_FULL	FNPC	73611	scaffold55257	1665	scaffold55257_1665	0	5.75	-0.2169	0.0454
FL_FULL	FNPC	43627	scaffold41925	22286	scaffold41925_22286	0	5.74	-0.2107	0.0442
[truncated: 5,876 more rows]
